# Supplementary material for: Decreased Usage of Specific Scrib Exons Defines a More Malignant Phenotype of Breast Cancer With Worsened Survival
Source: eBioMedicine. 2016 May 7;8:150–8. doi: 10.1016/j.ebiom.2016.05.009 (PMC4919504; doi:10.1016/j.ebiom.2016.05.009)
Supplement: Supplementary file 2 — Supplementary material 2. [file mmc2.csv]

1	2	3	4	5	6	7	8	9	10	11	12	13	14	15	16	17	18	19	20	21	22	23	24	25	26	27	28	29	30/31	32	33	34	35	36	37
0.0299050353892466	0.0443669611705015	0.0250160533511435	0.0309189889424622	0.0350093990990298	0.0278686132586033	0.0263854460485935	0.0386708012573776	0.0493022642483945	0.031830507686967	0.028497936459228	0.0350370601872148	0.0267079478005501	0.0418483650765869	0.0404074944131965	0.00306976981307015	0.0309189889424622	0.0305688334878792	0.0287731689187332	0.0120448097875775	0.0292274183820246	0.0397316104164281	0.0353052800438329	0.024026609640095	0.0341287557558666	0.0137156535658572	0.0209975508896446	0.0250974625346765	0.0218916017609644	0.0522481678382065	0.0287934857675654	0.0178403009383458	0.0207155439609844	0.0077720848664283	0.0150543202396008	0.0275005539326322
0.0211006081207226	0.0333787076041248	0.0384096381779646	0.0335575903568684	0.0466585149406875	0.0264904322589343	0.0350677808168791	0.0410474120830102	0.0457769354671458	0.0423785614007622	0.0428416735403637	0.0177672595349859	0.0174404684047366	0.0247999352425257	0.030129917270954	0.00608677018088977	0.0488607377387994	0.0371661143150036	0.0208149864047808	0.0191831185005061	0.0267986054486319	0.0417322635505117	0.0390647729485856	0.0247999352425257	0.0343325427040552	0.0227974108040391	0.0225176817362999	0.0247999352425257	0.0191831185005061	0.0515590331672518	0.0173731307806637	0.0236460100261658	0.00335460672514658	0.0102682743295738	0.0174003237481726	0.0237393545674599
0.0170239074257332	0.0310225624735781	0.0470581915658774	0.0373656300810126	0.0452947171836735	0.0272555452973045	0.0384742942618134	0.0318576285887103	0.0433091544489716	0.0351553881775264	0.0265701409402133	0.0341210009924402	0.0199945182698545	0.0342110222049786	0.0281658264872516	0.0074054021952649	0.0336871186054584	0.0412134362882824	0.0314519543508237	0.0115671028865838	0.029569281905736	0.0465759161061403	0.0415638560892874	0.0355231075392673	0.0300837893035814	0.0193240941177906	0.0146185140396415	0.0302946407790494	0.024904171385806	0.0509448620881185	0.0229222429892139	0.0231955989116352	0	0.00621317607318541	0.0089860064078666	0.0256419103130321
0.0181422005478023	0.0395067291144486	0.0362980683557919	0.0351176211703891	0.022245994895735	0.0275762043541798	0.0342096466058825	0.0439669818212148	0.043509146209045	0.0355722065759531	0.0354986836755842	0.0215787595501524	0.0256308124843325	0.0358890287722337	0.0350522460396913	0.00303832966834772	0.0396815138631018	0.0289504702329178	0.0256750698671366	0.0143386116930929	0.0348271071227346	0.036531831035232	0.0380702543709878	0.0312374846714537	0.0301069080936971	0.0204996848357385	0.0221060701793036	0.0232465723914052	0.0347391047548582	0.0580601713414826	0.0225564485444746	0.0260153292991833	0.0101458490637701	0.00898565389987931	0.0130117921170058	0.0197607628668668
0.018069772896981	0.0330488198851864	0.0425266710970179	0.048258248293435	0.0316628345517984	0.0265839971680709	0.0342827003133832	0.0528133521971637	0.036073594458329	0.0308468462232932	0.0419353651396088	0.0274411636145542	0.0285611999707439	0.0375291046200592	0.0359102979672715	0.00588029348995662	0.0360366822932712	0.0254190511359561	0.0256489543389357	0.0138291104474132	0.0366243700982657	0.0360960423312725	0.0380350335209982	0.0316628345517984	0.0405675148389121	0.00814235948534483	0.0136889262862039	0.0285611999707439	0.0217773886500884	0.0520015653293005	0.0233013836083615	0.0210372411104299	0	0.00369654229983288	0.0198639140680819	0.0254860611170018
0.01898926261537	0.0359860654856294	0.0418151865801736	0.0328381026015844	0.0394902785812887	0.0389179130984294	0.0475273240604567	0.044570374033053	0.0363704270067149	0.0444249040061124	0.0434912029330061	0.0291635872761954	0.0310080297656654	0.0298675239500463	0.0280267198327865	0.00369632055169997	0.040223827308562	0.0348870174784434	0.023452022438167	0.0174864934196149	0.0321776768001585	0.0257275318387738	0.0284048617196769	0.0251693291603377	0.0338548616321749	0.0193628177569735	0.0210574362476134	0.029054420575643	0.0272161311501327	0.0518808755487292	0.0194992719869748	0.0187322314939063	0.00203933118987602	0.00831788253038611	0.00598459225819689	0.0217349689144024
0.0236930143760855	0.0457535155539919	0.037855567195847	0.0359310901341613	0.023719609774585	0.0369610904651274	0.0365040550668849	0.0324869433177308	0.0431511966511545	0.0360742719728226	0.0349718504550636	0.023450065445079	0.0244033323174997	0.0347564495752305	0.034861056008125	0.00382610266084073	0.0388022668944194	0.0317631898544947	0.0289790265505605	0.0289790265505605	0.0282313625957086	0.0232425402166745	0.0359603077033854	0.0287548738076876	0.0358537110217777	0.0215168841500224	0.0162688189239265	0.0214122288709841	0.0274120055091913	0.0536672027362293	0.0251457715143143	0.028496357348184	0.00635928287793351	0.00806877474433646	0.00932169619220516	0.0246681701314535
0.0227293695835459	0.0418808280102279	0.0508250781097553	0.0301626865466242	0.0334438911943736	0.0231706110907228	0.0307845111487621	0.0416468240099318	0.0415142777552962	0.0418687073646328	0.0566914209343783	0.0354075323682303	0.0391177099092063	0.0349007362855768	0.0380465683028699	0	0.0364148980872758	0.0224527064234745	0.0284393258234556	0.014857275599884	0.0272803112884927	0.0218326278287025	0.0276323882924834	0.0294233966600238	0.0218326278287025	0.0236623901667991	0.0233718050915458	0.0279479956053617	0.0237296787531435	0.0469813570304106	0.0246791729378185	0.0255120413547139	0.00698305205838729	0.00529824007167713	0.0128315943127529	0.0193344511266635
0.0149598744978526	0.0292457109627539	0.0418273256991476	0.0430600014216512	0.0311474811280809	0.0306458870137763	0.0428409539438006	0.0403097164221801	0.0520759106018564	0.0371236823378552	0.0278883538063249	0.0313927123116105	0.0243107596873697	0.0328709451426295	0.0313785951232429	0.00144048252767427	0.0311474811280809	0.0262298695136579	0.0237660612042547	0.0159119157974799	0.0289115738841261	0.0363821883692231	0.032460074216945	0.0326791646896778	0.0346313905021551	0.0112539980832425	0.0197133403986777	0.0404063488758369	0.0249399786144928	0.0511588225776597	0.0213980368464401	0.0226827837652906	0.0145161015868646	0.00730252936997806	0.0213589401089912	0.0223881105916176
0.0189868647022972	0.0327096379429967	0.031987664481419	0.0433268784385278	0.0424252172092354	0.0163736279180948	0.0392897793686627	0.0368633701901231	0.0500370690147612	0.0271371230047781	0.0302116968470945	0.0293683139493282	0.0349331050800996	0.0316568344796015	0.0276313470414672	0.00204988883971956	0.0433268784385278	0.0412924720987961	0.0311732244042717	0.0161682160628848	0.0277224371948735	0.029894499360806	0.036343599880374	0.0309315893532915	0.0311275009775613	0.0160817516981532	0.0264577300857405	0.0187565909694721	0.023199120456213	0.0416895531917453	0.0263117414887505	0.0249406613656111	0.0137527630953794	0.00866638150676283	0.0228148547878627	0.0258297862595479
0.0229542964774873	0.0352957170747831	0.0484463474360451	0.0342441503158918	0.0393958014565581	0.0262818042009222	0.0370852786496901	0.040633986821978	0.0444632233501268	0.0386902835912612	0.0346154178027251	0.0232770406624182	0.0267101183962046	0.0315632346464771	0.0311322758844228	0.00594772261820823	0.0360180281702235	0.019474101541287	0.0213710452403362	0.0187393225408699	0.0306532069525622	0.0383283627010472	0.0340634838598843	0.0267101183962046	0.0325717395521879	0.0199968257980602	0.025465105015925	0.0180579755134252	0.0269179146013727	0.0512738772581391	0.0242030998790191	0.0256477499646117	0.00591623361434144	0.00599558967998869	0.027982189092824	0.0211201421432233
0.0275601874724384	0.0353443587423407	0.0404894893845077	0.0378972087673919	0.0366299384064139	0.0289739031094579	0.0336010788978674	0.041894009217954	0.037907871226399	0.0351132929598228	0.0375402386467926	0.025731055319693	0.0197322746488666	0.0265577737573009	0.032006630720005	0.00168548358147269	0.0417176789955445	0.0380924485005962	0.0193435989415067	0.0186641289288825	0.0366299384064139	0.0386865342861151	0.0346962211182043	0.0294473492642812	0.0244593814200498	0.0208846989775308	0.0143368799449709	0.024125388440079	0.0272231581532154	0.0519889493258572	0.023926173789461	0.0258561001113245	0.00843958788704894	0.00999283613389123	0.0208101559257136	0.0231418479133226
0.0165050661860423	0.0392190118715259	0.0465749585804045	0.0406510577026191	0.0587732696086622	0.0399904840592181	0.050903943344412	0.0403593907396921	0.0496149140972614	0.0402281939392619	0.0409044341470228	0.0228759778379477	0.0257588497771677	0.0353898461550249	0.0324981952547409	0.0074963681342626	0.0364378283062536	0.0230560040416049	0.0199206314813981	0.0131928178997381	0.0237146859933551	0.0372323071322202	0.0346425840759252	0.0241304286744238	0.0271095155885331	0.00620613667303999	0.0207339780981275	0.0170263732544745	0.0210506299994018	0.0368268097541497	0.0199206314813981	0.0226273185945037	0.00309346909053515	0.00946386945802318	0.0254202132998234	0.0243795890771335
0.0222471859208077	0.0416347597059586	0.0493181247776219	0.0382012638644614	0.0215826438444604	0.0357283805421488	0.0447320047157002	0.0410687034429848	0.0486368677652054	0.0364016342145438	0.0374030526577712	0.0251294000080638	0.0236428963099039	0.0320569707740155	0.0382272034271491	0.00480159769996395	0.0466828473015892	0.0291287975386255	0.019257209930377	0.0138162977059844	0.0284004787281916	0.0424084302981603	0.0375394496444783	0.0239211544901927	0.0278781966785467	0.0161001121368191	0.0149381126754142	0.0112759178616083	0.0276925008492447	0.0469559792981285	0.0158949290616581	0.021505557163952	0.0106761125547737	0.0108200009294742	0.0237070963118398	0.0232290079324714
0.0191002201522632	0.0381244469619702	0.0596145612665218	0.0358068259209673	0.0301214852865865	0.043479727977667	0.0465132019340088	0.043166923742635	0.0317929682694453	0.0338897027965459	0.0358385539712533	0.0252182273354059	0.0225435767913512	0.0313789455662867	0.0251305790251766	0.00710502712057423	0.0438159119177332	0.0278193726271356	0.0274850569585	0.0224411346569789	0.0297127410137	0.0352343401170449	0.0303748438228957	0.035932994194399	0.0277787009931937	0.0138344456399842	0.0196381097320481	0.0346726929107561	0.0114467843744481	0.0520341636116229	0.0188685461815694	0.0173918765195031	0.00884984622693668	0.0029718645871169	0.0173918765195031	0.0260852734784438
0.019698356723302	0.0257309434403265	0.0474226577059244	0.031086238930821	0.024382198974233	0.0277280474913658	0.0500785251439106	0.0462780971963764	0.0512073503005429	0.0285428899513508	0.0288750523902724	0.0310639961121283	0.0261151127647021	0.0349511458407212	0.0311072024657191	0.00393084812062784	0.036947109038127	0.0292961999042024	0.0301966572798783	0.0107735770029507	0.0392481944549425	0.0344837893992116	0.036977182279119	0.0213278143725365	0.0332960572783375	0.0198610254381787	0.0218454154443145	0.0261151127647021	0.0174286800710166	0.0568530690918741	0.0279469642520677	0.0229393017250383	0.00983286730524944	0.0116455002586888	0.00957832756860232	0.0273618940287893
