# Supplementary material for: Decreased Usage of Specific Scrib Exons Defines a More Malignant Phenotype of Breast Cancer With Worsened Survival
Source: eBioMedicine. 2016 May 7;8:150–8. doi: 10.1016/j.ebiom.2016.05.009 (PMC4919504; doi:10.1016/j.ebiom.2016.05.009)
Supplement: Supplementary file 3 — Supplementary material 3. [file mmc3.csv]

barcode	bcr_patient_uuid	form_completion_date	tissue_prospective_collection_indicator	tissue_retrospective_collection_indicator	days_to_birth	gender	menopause_status	race	ethnicity	prior_dx	history_of_neoadjuvant_treatment	person_neoplasm_cancer_status	vital_status	days_to_last_followup	days_to_death	radiation_therapy	postoperative_rx_tx	histological_type_other	year_of_initial_pathologic_diagnosis	age_at_initial_pathologic_diagnosis	initial_pathologic_diagnosis_method	init_pathology_dx_method_other	breast_carcinoma_surgical_procedure_name	surgical_procedure_purpose_other_text	margin_status	breast_carcinoma_primary_surgical_procedure_name	breast_neoplasm_other_surgical_procedure_descriptive_text	breast_cancer_surgery_margin_status	axillary_lymph_node_stage_method_type	axillary_lymph_node_stage_other_method_descriptive_text	cytokeratin_immunohistochemistry_staining_method_micrometastasis_indicator	primary_lymph_node_presentation_assessment	lymph_node_examined_count	number_of_lymphnodes_positive_by_he	number_of_lymphnodes_positive_by_ihc	system_version	pathologic_T	pathologic_N	pathologic_M	pathologic_stage	first_nonlymph_node_metastasis_anatomic_site	first_recurrent_non_nodal_metastatic_anatomic_site_descriptive_text	breast_carcinoma_estrogen_receptor_status	er_level_cell_percentage_category	breast_carcinoma_immunohistochemistry_er_pos_finding_scale	immunohistochemistry_positive_cell_score	positive_finding_estrogen_receptor_other_measurement_scale_text	er_detection_method_text	breast_carcinoma_progesterone_receptor_status
TCGA-AN-A04A	e5aae05a-478e-4a55-a27c-12b2b4be302a	29/12/2010	NO	YES	-13445	FEMALE	Peri (6-12 months since last menstrual period)	WHITE	NOT HISPANIC OR LATINO	No	No	TUMOR FREE	Alive	90	[Not Applicable]	[Not Available]	[Not Available]	[Not Applicable]	2008	36	Tumor resection	[Not Applicable]	Simple Mastectomy	[Not Available]	Positive	Modified radical mastectomy	[Not Applicable]	[Not Available]	No axillary staging	[Not Available]	NO	[Not Available]	7	4	0	7th	T2	N2	M0	Stage IIIA	[Not Available]	[Not Available]	Positive	[Not Available]	[Not Available]	2+	112	Allred (Biocare)	Positive
TCGA-LL-A441	69FC24FC-CFE2-487A-935F-1A954B30B709	05/11/2012	YES	NO	-22772	FEMALE	Post (prior bilateral ovariectomy OR >12 mo since LMP with no prior hysterectomy)	BLACK OR AFRICAN AMERICAN	NOT HISPANIC OR LATINO	No	No	TUMOR FREE	Alive	91	[Not Applicable]	NO	YES	[Not Applicable]	2012	62	Core needle biopsy	[Not Applicable]	Lumpectomy	[Not Available]	Negative	[Not Available]	[Not Applicable]	[Not Available]	Sentinel lymph node biopsy plus axillary dissection	[Not Available]	YES	YES	4	0	0	7th	T1c	N0	MX	Stage IA	[Not Available]	[Not Available]	Negative	[Not Available]	3 Point Scale	[Not Available]	[Not Available]	[Not Available]	Negative
TCGA-E9-A6HE	7E9C8D3C-790C-46AD-8F31-B557B7C26F69	16/10/2013	YES	NO	-16697	FEMALE	Pre (<6 months since LMP AND no prior bilateral ovariectomy AND not on estrogen replacement)	WHITE	NOT HISPANIC OR LATINO	No	No	[Unknown]	Alive	92	[Not Applicable]	[Unknown]	[Unknown]	[Not Applicable]	2012	45	Core needle biopsy	[Not Applicable]	Simple Mastectomy	[Not Available]	Negative	[Not Available]	[Not Applicable]	[Not Available]	Sentinel lymph node biopsy plus axillary dissection	[Not Available]	NO	YES	12	12	[Not Available]	7th	T3	N3	MX	Stage IIIC	[Not Available]	[Not Available]	Positive	90-99%	[Not Available]	[Not Available]	[Not Available]	[Not Available]	Positive
TCGA-AC-A3TM	67C73260-A242-4BBA-87C5-D2302556DFF7	01/08/2012	YES	NO	-18535	FEMALE	Peri (6-12 months since last menstrual period)	WHITE	NOT HISPANIC OR LATINO	No	No	TUMOR FREE	Alive	93	[Not Applicable]	[Not Available]	[Not Available]	[Not Applicable]	2011	50	Core needle biopsy	[Not Applicable]	Simple Mastectomy	[Not Available]	Negative	[Not Available]	[Not Applicable]	[Not Available]	Sentinel node biopsy alone	[Not Available]	YES	YES	4	0	2	7th	T3	N1mi	M0	Stage IIIA	[Not Available]	[Not Available]	Positive	90-99%	[Not Available]	[Not Available]	[Not Available]	[Not Available]	Positive
TCGA-D8-A1JF	dcd5e079-813a-4c1a-b320-0931468d2bbc	28/03/2011	YES	NO	-29199	FEMALE	Post (prior bilateral ovariectomy OR >12 mo since LMP with no prior hysterectomy)	WHITE	NOT HISPANIC OR LATINO	No	No	TUMOR FREE	Alive	96	[Not Applicable]	[Not Available]	[Not Available]	[Not Applicable]	2010	79	Other method, specify:	intraoperative examination	Modified Radical Mastectomy	[Not Available]	Negative	[Not Available]	[Not Applicable]	[Not Available]	Axillary lymph node dissection alone	[Not Available]	NO	YES	25	8	[Not Available]	7th	T1c	N2a	M0	Stage IIIA	[Not Available]	[Not Available]	Negative	[Not Available]	[Not Available]	[Not Available]	[Not Available]	[Not Available]	Negative
TCGA-D8-A1XF	6f6afd31-b5dd-48ab-b18f-6390ba18a5f0	16/05/2011	YES	NO	-16787	FEMALE	Pre (<6 months since LMP AND no prior bilateral ovariectomy AND not on estrogen replacement)	WHITE	NOT HISPANIC OR LATINO	No	No	TUMOR FREE	Alive	97	[Not Applicable]	[Not Available]	[Not Available]	[Not Applicable]	2010	45	Other method, specify:	intraoperative examination	Modified Radical Mastectomy	[Not Available]	[Not Available]	[Not Available]	[Not Applicable]	[Not Available]	Axillary lymph node dissection alone	[Not Available]	NO	YES	8	0	0	7th	T2	N0	M0	Stage IIA	[Not Available]	[Not Available]	Positive	[Not Available]	[Not Available]	[Not Available]	>75%	% IHC	Positive
TCGA-LL-A5YO	B8AEFC48-4A6E-4254-A57F-5F688399B582	08/05/2013	YES	NO	-18354	FEMALE	Pre (<6 months since LMP AND no prior bilateral ovariectomy AND not on estrogen replacement)	BLACK OR AFRICAN AMERICAN	NOT HISPANIC OR LATINO	No	No	TUMOR FREE	Alive	97	[Not Applicable]	NO	YES	[Not Applicable]	2013	50	Core needle biopsy	[Not Applicable]	Lumpectomy	[Not Available]	Negative	[Not Available]	[Not Applicable]	[Not Available]	Sentinel node biopsy alone	[Not Available]	YES	YES	1	0	0	7th	T1b	N0	MX	Stage IA	[Not Available]	[Not Available]	Negative	[Not Available]	[Not Available]	[Not Available]	[Not Available]	[Not Available]	Negative
TCGA-BH-A0DQ	a851ca14-7bbf-455b-a054-ec03979a4247	09/11/2010	NO	YES	-15533	FEMALE	Pre (<6 months since LMP AND no prior bilateral ovariectomy AND not on estrogen replacement)	WHITE	[Not Available]	No	No	TUMOR FREE	Alive	98	[Not Applicable]	[Not Available]	[Not Available]	[Not Applicable]	2009	42	Core needle biopsy	[Not Applicable]	Lumpectomy	[Not Available]	Negative	[Not Evaluated]	[Not Applicable]	[Not Available]	Sentinel lymph node biopsy plus axillary dissection	[Not Available]	NO	[Not Available]	25	1	[Not Available]	[Not Available]	T2	N1	M0	Stage IIB	[Not Available]	[Not Available]	Positive	60-69%	[Not Available]	1+	H-SCORE	H-SCORE 136	Positive
TCGA-BH-A5IZ	A8A33BA9-0976-4E19-B0E9-FA5BA4D4EAA8	13/02/2014	YES	NO	-18927	FEMALE	Post (prior bilateral ovariectomy OR >12 mo since LMP with no prior hysterectomy)	BLACK OR AFRICAN AMERICAN	NOT HISPANIC OR LATINO	No	No	TUMOR FREE	Alive	98	[Not Applicable]	YES	YES	[Not Applicable]	2012	51	Core needle biopsy	[Not Applicable]	Lumpectomy	[Not Available]	Negative	[Not Available]	[Not Applicable]	[Not Available]	[Not Available]	[Not Available]	[Not Available]	YES	6	1	[Not Available]	7th	T2	N1a	cM0 (i+)	Stage IIB	[Not Available]	[Not Available]	Positive	[Not Available]	[Not Available]	[Not Available]	[Not Available]	[Not Available]	Negative
TCGA-LL-A7T0	D8F8064F-02EF-4FED-942B-714CBE5E8455	03/01/2014	YES	NO	-25867	FEMALE	Post (prior bilateral ovariectomy OR >12 mo since LMP with no prior hysterectomy)	BLACK OR AFRICAN AMERICAN	NOT HISPANIC OR LATINO	No	No	[Unknown]	Alive	98	[Not Applicable]	NO	NO	[Not Applicable]	2013	70	Tumor resection	[Not Applicable]	Simple Mastectomy	[Not Available]	Negative	[Not Available]	[Not Applicable]	[Not Available]	Axillary lymph node dissection alone	[Not Available]	NO	YES	4	1	[Not Available]	7th	T2	N1a	M0	Stage IIB	[Not Available]	[Not Available]	Positive	90-99%	3 Point Scale	3+	[Not Available]	[Not Available]	Positive
TCGA-LL-A5YP	6D24E675-2FA4-4102-861F-7516650B3049	20/05/2013	YES	NO	-18041	FEMALE	Post (prior bilateral ovariectomy OR >12 mo since LMP with no prior hysterectomy)	BLACK OR AFRICAN AMERICAN	NOT HISPANIC OR LATINO	Yes	No	[Unknown]	Alive	99	[Not Applicable]	NO	YES	[Not Applicable]	2013	49	Core needle biopsy	[Not Applicable]	Modified Radical Mastectomy	[Not Available]	Negative	[Not Available]	[Not Applicable]	[Not Available]	Sentinel lymph node biopsy plus axillary dissection	[Not Available]	NO	YES	12	2	[Not Available]	7th	T2	N1a	M0	Stage IIB	[Not Available]	[Not Available]	Positive	<10%	3 Point Scale	3+	[Not Available]	[Not Available]	Negative
TCGA-A2-A4S3	418C11E8-2670-48D5-BBF5-95B46BFF1201	28/02/2013	YES	NO	-21762	FEMALE	Post (prior bilateral ovariectomy OR >12 mo since LMP with no prior hysterectomy)	BLACK OR AFRICAN AMERICAN	NOT HISPANIC OR LATINO	No	No	TUMOR FREE	Alive	104	[Not Applicable]	[Unknown]	[Unknown]	[Not Applicable]	2012	59	Core needle biopsy	[Not Applicable]	Modified Radical Mastectomy	[Not Available]	Negative	[Not Available]	[Not Applicable]	[Not Available]	Axillary lymph node dissection alone	[Not Available]	NO	YES	15	2	0	7th	T2	N1a	M0	Stage IIB	[Not Available]	[Not Available]	Positive	90-99%	[Not Available]	[Not Available]	[Not Available]	[Not Available]	Positive
TCGA-D8-A1JS	0d03055c-186b-418a-b614-e2035757bc3b	28/03/2011	YES	NO	-28178	FEMALE	Post (prior bilateral ovariectomy OR >12 mo since LMP with no prior hysterectomy)	WHITE	NOT HISPANIC OR LATINO	No	No	TUMOR FREE	Alive	105	[Not Applicable]	[Not Available]	[Not Available]	papillary	2010	77	Other method, specify:	intraoperative examination	Lumpectomy	[Not Available]	Negative	[Not Available]	[Not Applicable]	[Not Available]	Axillary lymph node dissection alone	[Not Available]	NO	YES	13	0	[Not Available]	7th	T1c	N0	M0	Stage IA	[Not Available]	[Not Available]	Positive	[Not Available]	[Not Available]	[Not Available]	>75%	manual counting	Positive
TCGA-D8-A1JU	af2a8e2f-2ae1-48bc-bba5-0e2c077c4e48	28/03/2011	YES	NO	-18733	FEMALE	Post (prior bilateral ovariectomy OR >12 mo since LMP with no prior hysterectomy)	WHITE	NOT HISPANIC OR LATINO	No	No	TUMOR FREE	Alive	106	[Not Applicable]	[Not Available]	[Not Available]	[Not Applicable]	2010	51	Core needle biopsy	[Not Applicable]	Simple Mastectomy	[Not Available]	Negative	[Not Available]	[Not Applicable]	[Not Available]	Sentinel node biopsy alone	[Not Available]	[Not Available]	YES	1	0	[Not Available]	7th	T1c	N0	M0	Stage IA	[Not Available]	[Not Available]	Positive	[Not Available]	[Not Available]	[Not Available]	>75%	manual counting	Positive
TCGA-D8-A27F	1549dc64-3dab-43fc-96e9-b07d520957e1	18/07/2011	YES	NO	-14731	FEMALE	Pre (<6 months since LMP AND no prior bilateral ovariectomy AND not on estrogen replacement)	WHITE	NOT HISPANIC OR LATINO	No	No	TUMOR FREE	Alive	106	[Not Applicable]	[Not Available]	[Not Available]	[Not Applicable]	2010	40	Other method, specify:	intraoperative examination	Modified Radical Mastectomy	[Not Available]	Negative	[Not Available]	[Not Applicable]	[Not Available]	Axillary lymph node dissection alone	[Not Available]	NO	YES	11	0	0	7th	T2	N0	M0	Stage IIA	[Not Available]	[Not Available]	Negative	[Not Available]	[Not Available]	[Not Available]	[Not Available]	[Not Available]	Negative
TCGA-EW-A1PE	f3b86c02-09a5-4e97-aa7a-86f13f7cda4b	27/05/2011	NO	YES	-20694	FEMALE	Post (prior bilateral ovariectomy OR >12 mo since LMP with no prior hysterectomy)	WHITE	HISPANIC OR LATINO	No	No	TUMOR FREE	Alive	107	[Not Applicable]	[Not Available]	[Not Available]	[Not Applicable]	2011	56	Core needle biopsy	[Not Applicable]	Lumpectomy	[Not Available]	Negative	[Not Available]	[Not Applicable]	[Not Available]	Axillary lymph node dissection alone	[Not Available]	NO	YES	23	1	[Not Available]	7th	T1c	N1a	M0	Stage IIA	[Not Available]	[Not Available]	Positive	90-99%	3 Point Scale	3+	[Not Available]	[Not Available]	Positive
TCGA-D8-A1JK	56203436-8634-4fd0-96b5-ba6be9d87857	29/03/2011	YES	NO	-32872	FEMALE	Post (prior bilateral ovariectomy OR >12 mo since LMP with no prior hysterectomy)	WHITE	NOT HISPANIC OR LATINO	No	No	[Not Available]	Alive	109	[Not Applicable]	[Not Available]	[Not Available]	[Not Applicable]	2010	90	Fine needle aspiration biopsy	[Not Applicable]	Modified Radical Mastectomy	[Not Available]	Negative	[Not Available]	[Not Applicable]	[Not Available]	Axillary lymph node dissection alone	[Not Available]	[Not Available]	YES	13	0	[Not Available]	7th	T2	N0	M0	Stage IIA	[Not Available]	[Not Available]	Negative	[Not Available]	[Not Available]	[Not Available]	0%	manual counting	Positive
TCGA-LL-A442	3F56D67F-5A9C-4353-9408-E7F60EB6477B	26/10/2012	YES	NO	-20495	FEMALE	Post (prior bilateral ovariectomy OR >12 mo since LMP with no prior hysterectomy)	BLACK OR AFRICAN AMERICAN	NOT HISPANIC OR LATINO	Yes	No	TUMOR FREE	Alive	109	[Not Applicable]	NO	YES	[Not Applicable]	2012	56	Core needle biopsy	[Not Applicable]	Simple Mastectomy	[Not Available]	Negative	[Not Available]	[Not Applicable]	[Not Available]	Sentinel node biopsy alone	[Not Available]	YES	YES	4	0	0	7th	T2	N0 (i-)	MX	Stage IIA	[Not Available]	[Not Available]	Positive	90-99%	3 Point Scale	3+	[Not Available]	[Not Available]	Positive
TCGA-LL-A5YN	EF1B3332-CD7F-41BB-A2D3-2538E7BECC5C	20/05/2013	YES	NO	-16884	FEMALE	Post (prior bilateral ovariectomy OR >12 mo since LMP with no prior hysterectomy)	BLACK OR AFRICAN AMERICAN	NOT HISPANIC OR LATINO	No	No	[Unknown]	Alive	111	[Not Applicable]	NO	YES	[Not Applicable]	2013	46	Core needle biopsy	[Not Applicable]	Lumpectomy	[Not Available]	Negative	[Not Available]	[Not Applicable]	[Not Available]	Sentinel node biopsy alone	[Not Available]	NO	YES	5	0	0	7th	T2	N0 (i-)	M0	Stage IIA	[Not Available]	[Not Available]	Positive	90-99%	3 Point Scale	3+	[Not Available]	[Not Available]	Positive
TCGA-D8-A141	42f6f503-4cf6-4a8e-b5fe-b44bccf6b38b	27/02/2011	YES	NO	-14626	FEMALE	Indeterminate (neither Pre or Postmenopausal)	WHITE	NOT HISPANIC OR LATINO	No	No	[Not Available]	Alive	113	[Not Applicable]	[Not Available]	[Not Available]	[Not Applicable]	2010	40	Fine needle aspiration biopsy	[Not Applicable]	Modified Radical Mastectomy	[Not Available]	Negative	[Not Available]	[Not Applicable]	[Not Available]	Axillary lymph node dissection alone	[Not Available]	[Not Available]	YES	15	1	[Not Available]	7th	T1c	N1	M0	[Not Available]	[Not Available]	[Not Available]	Positive	[Not Available]	[Not Available]	[Not Available]	>75%	manual counting	Positive
TCGA-A2-A25F	c836951b-3ffb-4e20-8504-0eccb7d50dd4	26/07/2011	YES	NO	-24319	FEMALE	Post (prior bilateral ovariectomy OR >12 mo since LMP with no prior hysterectomy)	WHITE	NOT HISPANIC OR LATINO	No	No	TUMOR FREE	Alive	114	[Not Applicable]	[Not Available]	[Not Available]	[Not Applicable]	2011	66	Core needle biopsy	[Not Applicable]	Lumpectomy	[Not Available]	Negative	[Not Available]	[Not Applicable]	[Not Available]	Sentinel node biopsy alone	[Not Available]	YES	YES	2	0	0	7th	T2	N0 (i-)	M0	Stage IIA	[Not Available]	[Not Available]	Negative	[Not Available]	[Not Available]	[Not Available]	[Not Available]	[Not Available]	Positive
TCGA-D8-A1Y1	38a631a1-6875-4216-a335-ee93c90a86d6	09/06/2011	YES	NO	-29474	FEMALE	Post (prior bilateral ovariectomy OR >12 mo since LMP with no prior hysterectomy)	WHITE	NOT HISPANIC OR LATINO	No	No	TUMOR FREE	Alive	116	[Not Applicable]	[Not Available]	[Not Available]	[Not Applicable]	2010	80	Fine needle aspiration biopsy	[Not Applicable]	Modified Radical Mastectomy	[Not Available]	[Not Available]	[Not Available]	[Not Applicable]	[Not Available]	Axillary lymph node dissection alone	[Not Available]	[Not Available]	YES	22	1	[Not Available]	7th	T3	N1a	MX	Stage IIIA	[Not Available]	[Not Available]	Positive	[Not Available]	[Not Available]	[Not Available]	10-75%	manual counting	Positive
TCGA-D8-A1XW	887b9e5b-99db-44ac-9c30-c0dc6877b41c	16/05/2011	YES	NO	-19478	FEMALE	Post (prior bilateral ovariectomy OR >12 mo since LMP with no prior hysterectomy)	WHITE	NOT HISPANIC OR LATINO	No	No	TUMOR FREE	Alive	118	[Not Applicable]	[Not Available]	[Not Available]	[Not Applicable]	2011	53	Fine needle aspiration biopsy	[Not Applicable]	Modified Radical Mastectomy	[Not Available]	Negative	[Not Available]	[Not Applicable]	[Not Available]	Sentinel lymph node biopsy plus axillary dissection	[Not Available]	NO	YES	1	0	0	7th	T2	N0	M0	Stage IIA	[Not Available]	[Not Available]	Negative	[Not Available]	[Not Available]	[Not Available]	0%	% IHC	Positive
TCGA-LL-A6FR	1347C23D-8D6E-4C15-9461-640249838C96	30/08/2013	YES	NO	-18520	FEMALE	Post (prior bilateral ovariectomy OR >12 mo since LMP with no prior hysterectomy)	BLACK OR AFRICAN AMERICAN	NOT HISPANIC OR LATINO	No	No	TUMOR FREE	Alive	118	[Not Applicable]	NO	YES	[Not Applicable]	2013	50	Core needle biopsy	[Not Applicable]	Lumpectomy	[Not Available]	Negative	[Not Available]	[Not Applicable]	[Not Available]	Sentinel node biopsy alone	[Not Available]	YES	YES	1	0	0	7th	T2	N0 (i-)	MX	Stage IIA	[Not Available]	[Not Available]	Negative	[Not Available]	[Not Available]	[Not Available]	[Not Available]	[Not Available]	Positive
TCGA-D8-A27K	7f97971b-2818-4e4b-9c9e-7c0246f9484c	18/07/2011	YES	NO	-17426	FEMALE	Post (prior bilateral ovariectomy OR >12 mo since LMP with no prior hysterectomy)	WHITE	NOT HISPANIC OR LATINO	No	No	TUMOR FREE	Alive	119	[Not Applicable]	[Not Available]	[Not Available]	[Not Applicable]	2011	47	Fine needle aspiration biopsy	[Not Applicable]	Modified Radical Mastectomy	[Not Available]	Negative	[Not Available]	[Not Applicable]	[Not Available]	Axillary lymph node dissection alone	[Not Available]	NO	YES	17	2	[Not Available]	7th	T2	N1a	M0	Stage IIB	[Not Available]	[Not Available]	Positive	[Not Available]	[Not Available]	[Not Available]	>75%	manual counting	Positive
TCGA-S3-AA17	49A2FD48-744D-4D88-B9B4-8C778D4F48FD	21/04/2014	YES	NO	-23642	FEMALE	Post (prior bilateral ovariectomy OR >12 mo since LMP with no prior hysterectomy)	BLACK OR AFRICAN AMERICAN	NOT HISPANIC OR LATINO	Yes	No	TUMOR FREE	Alive	119	[Not Applicable]	YES	YES	[Not Applicable]	2013	64	Core needle biopsy	[Not Applicable]	Simple Mastectomy	[Not Available]	Negative	[Not Available]	[Not Applicable]	[Not Available]	Sentinel node biopsy alone	[Not Available]	YES	YES	2	0	1	7th	T2	N1mi	cM0 (i+)	Stage IIB	[Not Available]	[Not Available]	Positive	90-99%	3 Point Scale	3+	STRONG	CAP SCORING GUIDELINE 2010	Positive
TCGA-PL-A8LZ	9087585F-E792-4F33-BAAA-56FFE0F745BE	05/05/2014	YES	NO	-10869	FEMALE	Pre (<6 months since LMP AND no prior bilateral ovariectomy AND not on estrogen replacement)	BLACK OR AFRICAN AMERICAN	NOT HISPANIC OR LATINO	No	No	TUMOR FREE	Alive	120	[Not Applicable]	NO	YES	[Not Applicable]	2013	29	Excisional Biopsy	[Not Applicable]	[Not Available]	[Not Available]	[Not Available]	[Not Available]	[Not Applicable]	[Not Available]	[Unknown]	[Not Available]	[Not Available]	[Unknown]	[Not Available]	[Not Available]	[Not Available]	7th	T4b	N2	M0	Stage IIIB	[Not Available]	[Not Available]	[Not Evaluated]	[Not Available]	[Not Available]	[Not Available]	[Not Available]	[Not Available]	[Not Evaluated]
TCGA-D8-A1XZ	2c90d5e3-ac8c-4c86-a06f-42ccc064eb49	09/06/2011	YES	NO	-29916	FEMALE	Post (prior bilateral ovariectomy OR >12 mo since LMP with no prior hysterectomy)	WHITE	NOT HISPANIC OR LATINO	No	No	TUMOR FREE	Alive	121	[Not Applicable]	[Not Available]	[Not Available]	[Not Applicable]	2010	81	Fine needle aspiration biopsy	[Not Applicable]	Modified Radical Mastectomy	[Not Available]	Negative	[Not Available]	[Not Applicable]	[Not Available]	Axillary lymph node dissection alone	[Not Available]	[Not Available]	YES	14	6	[Not Available]	7th	T1c	N2a	MX	Stage IIIA	[Not Available]	[Not Available]	Positive	[Not Available]	[Not Available]	[Not Available]	>75%	manual counting	Negative
TCGA-A7-A26I	b2ecbc0f-2c30-4200-8d5e-7b95424bcadb	29/07/2011	YES	NO	-23948	FEMALE	Post (prior bilateral ovariectomy OR >12 mo since LMP with no prior hysterectomy)	WHITE	NOT HISPANIC OR LATINO	Yes	No	[Not Available]	Alive	122	[Not Applicable]	[Not Available]	[Not Available]	[Not Applicable]	2011	65	Fine needle aspiration biopsy	[Not Applicable]	Lumpectomy	[Not Available]	Close	Other	Re-Excision of Superior Margin	Negative	Axillary lymph node dissection alone	[Not Available]	NO	YES	2	0	[Not Available]	7th	T2	N0	M0	Stage IIA	[Not Available]	[Not Available]	Negative	[Not Available]	[Not Available]	[Not Available]	[Not Available]	[Not Available]	Negative
TCGA-D8-A1JT	cd781589-3820-45a2-906b-8d60cd02f3ef	28/03/2011	YES	NO	-25677	FEMALE	Post (prior bilateral ovariectomy OR >12 mo since LMP with no prior hysterectomy)	WHITE	NOT HISPANIC OR LATINO	No	No	TUMOR FREE	Alive	123	[Not Applicable]	[Not Available]	[Not Available]	ductal and papillary	2010	70	Fine needle aspiration biopsy	[Not Applicable]	Modified Radical Mastectomy	[Not Available]	Negative	[Not Available]	[Not Applicable]	[Not Available]	Axillary lymph node dissection alone	[Not Available]	NO	YES	15	0	[Not Available]	7th	T2	N0	M0	Stage IIA	[Not Available]	[Not Available]	Positive	70-79%	[Not Available]	[Not Available]	[Not Available]	[Not Available]	Positive
TCGA-E2-A108	4f04bd10-9902-4a23-b15d-4f4409d79499	11/02/2011	NO	YES	-23530	FEMALE	Post (prior bilateral ovariectomy OR >12 mo since LMP with no prior hysterectomy)	WHITE	NOT HISPANIC OR LATINO	No	No	[Not Available]	Alive	124	[Not Applicable]	[Not Available]	[Not Available]	[Not Applicable]	2009	64	Core needle biopsy	[Not Applicable]	Lumpectomy	[Not Available]	Negative	[Not Available]	[Not Applicable]	[Not Available]	[Not Available]	[Not Available]	[Not Available]	[Not Available]	27	4	[Not Available]	6th	T2	N2a	M0	Stage IIIA	[Not Available]	[Not Available]	Positive	[Not Available]	[Not Available]	[Not Available]	Allred score 7 (per outside facility)	Allred score 7 (outside facility)	Positive
TCGA-LD-A7W5	A06FF6AE-B0DD-4516-A75C-0DB71694B46B	03/02/2014	YES	NO	-19169	FEMALE	Pre (<6 months since LMP AND no prior bilateral ovariectomy AND not on estrogen replacement)	BLACK OR AFRICAN AMERICAN	NOT HISPANIC OR LATINO	No	No	WITH TUMOR	Alive	124	[Not Applicable]	NO	YES	[Not Applicable]	2013	52	Core needle biopsy	[Not Applicable]	Lumpectomy	[Not Available]	Positive	[Not Evaluated]	[Not Applicable]	[Not Available]	Axillary lymph node dissection alone	[Not Available]	NO	YES	23	23	[Not Available]	7th	T2	N3a	M0	Stage IIIC	[Not Available]	[Not Available]	Positive	90-99%	3 Point Scale	3+	[Not Available]	[Not Available]	Positive
TCGA-A7-A6VY	E8EA576B-EB16-44F7-B241-DAEFC1375388	25/10/2013	YES	NO	-17640	FEMALE	Post (prior bilateral ovariectomy OR >12 mo since LMP with no prior hysterectomy)	BLACK OR AFRICAN AMERICAN	NOT HISPANIC OR LATINO	No	No	TUMOR FREE	Alive	125	[Not Applicable]	NO	YES	[Not Applicable]	2013	48	Core needle biopsy	[Not Applicable]	Lumpectomy	[Not Available]	Negative	[Not Available]	[Not Applicable]	[Not Available]	Sentinel lymph node biopsy plus axillary dissection	[Not Available]	NO	YES	14	2	[Not Available]	7th	T2	N1	M0	Stage IIB	[Not Available]	[Not Available]	Negative	[Not Available]	[Not Available]	[Not Available]	[Not Available]	[Not Available]	Negative
TCGA-D8-A1Y3	632984bd-dc81-42b6-b024-476cfd0bb2ae	09/06/2011	YES	NO	-22317	FEMALE	Post (prior bilateral ovariectomy OR >12 mo since LMP with no prior hysterectomy)	WHITE	NOT HISPANIC OR LATINO	No	No	TUMOR FREE	Alive	125	[Not Applicable]	[Not Available]	[Not Available]	[Not Applicable]	2011	61	Fine needle aspiration biopsy	[Not Applicable]	Modified Radical Mastectomy	[Not Available]	Negative	[Not Available]	[Not Applicable]	[Not Available]	Axillary lymph node dissection alone	[Not Available]	[Not Available]	YES	8	5	[Not Available]	7th	T2	N2a	MX	Stage IIIA	[Not Available]	[Not Available]	Positive	[Not Available]	[Not Available]	[Not Available]	>75%	manual counting	Positive
TCGA-D8-A27L	6020d1b4-ee20-4cc9-82a3-340b5e3122f1	18/07/2011	YES	NO	-18025	FEMALE	Post (prior bilateral ovariectomy OR >12 mo since LMP with no prior hysterectomy)	WHITE	NOT HISPANIC OR LATINO	No	No	TUMOR FREE	Alive	126	[Not Applicable]	[Not Available]	[Not Available]	[Not Applicable]	2011	49	Core needle biopsy	[Not Applicable]	Modified Radical Mastectomy	[Not Available]	Negative	[Not Available]	[Not Applicable]	[Not Available]	Sentinel lymph node biopsy plus axillary dissection	[Not Available]	NO	YES	16	2	[Not Available]	7th	T1c	N2a	M0	Stage IIIA	[Not Available]	[Not Available]	Positive	[Not Available]	[Not Available]	[Not Available]	>75%	manual counting	Positive
TCGA-LL-A73Y	EA645243-DF49-4466-A255-9F3D4321E357	12/11/2013	YES	NO	-24647	FEMALE	Post (prior bilateral ovariectomy OR >12 mo since LMP with no prior hysterectomy)	BLACK OR AFRICAN AMERICAN	NOT HISPANIC OR LATINO	No	No	TUMOR FREE	Alive	126	[Not Applicable]	NO	YES	[Not Applicable]	2013	67	Core needle biopsy	[Not Applicable]	Simple Mastectomy	[Not Available]	Negative	[Not Available]	[Not Applicable]	[Not Available]	Sentinel node biopsy alone	[Not Available]	NO	YES	1	0	0	7th	T1c	N0	MX	Stage IA	[Not Available]	[Not Available]	Negative	[Not Available]	3 Point Scale	3+	[Not Available]	[Not Available]	Negative
TCGA-E2-A1IU	001cef41-ff86-4d3f-a140-a647ac4b10a1	29/04/2011	NO	YES	-22279	FEMALE	Post (prior bilateral ovariectomy OR >12 mo since LMP with no prior hysterectomy)	WHITE	NOT HISPANIC OR LATINO	No	No	TUMOR FREE	Alive	127	[Not Applicable]	[Not Available]	[Not Available]	[Not Applicable]	2010	60	Tumor resection	[Not Applicable]	Simple Mastectomy	[Not Available]	Negative	[Not Available]	[Not Applicable]	[Not Available]	Sentinel node biopsy alone	[Not Available]	NO	YES	11	0	[Not Available]	7th	T1c	N0 (mol+)	M0	Stage IA	[Not Available]	[Not Available]	Positive	[Not Available]	[Not Available]	[Not Available]	[Not Available]	[Not Available]	Positive
TCGA-A2-A1G6	295cf595-4a29-46a3-a0c5-e5f08f947031	22/04/2011	YES	NO	-18514	FEMALE	Pre (<6 months since LMP AND no prior bilateral ovariectomy AND not on estrogen replacement)	WHITE	NOT HISPANIC OR LATINO	No	No	TUMOR FREE	Alive	132	[Not Applicable]	[Not Available]	[Not Available]	[Not Applicable]	2010	50	Core needle biopsy	[Not Applicable]	Modified Radical Mastectomy	[Not Available]	Negative	[Not Available]	[Not Applicable]	[Not Available]	Axillary lymph node dissection alone	[Not Available]	NO	YES	9	4	[Not Available]	7th	T2	N2a	M0	Stage IIIA	[Not Available]	[Not Available]	Negative	[Not Available]	[Not Available]	[Not Available]	[Not Available]	[Not Available]	Negative
TCGA-A7-A5ZX	BA80DB4E-D899-4DA4-AE49-5263D98E1530	13/05/2013	YES	NO	-17683	FEMALE	Pre (<6 months since LMP AND no prior bilateral ovariectomy AND not on estrogen replacement)	WHITE	NOT HISPANIC OR LATINO	Yes	No	TUMOR FREE	Alive	132	[Not Applicable]	NO	YES	[Not Applicable]	2012	48	Core needle biopsy	[Not Applicable]	Other	Bilateral skin sparing Mastectomy and Bilateral breast reconstruction with tissue expanders.	[Unknown]	[Not Available]	[Not Applicable]	[Not Available]	Sentinel lymph node biopsy plus axillary dissection	[Not Available]	YES	YES	24	21	[Not Available]	7th	T2	N3a	M0	Stage IIIC	[Not Available]	[Not Available]	Positive	[Not Available]	3 Point Scale	[Not Available]	[Not Available]	[Not Available]	Positive
TCGA-A7-A5ZW	523E24A2-51B9-4658-BE2F-42E5FCCEBB17	13/05/2013	YES	NO	-17529	FEMALE	Peri (6-12 months since last menstrual period)	BLACK OR AFRICAN AMERICAN	NOT HISPANIC OR LATINO	No	No	TUMOR FREE	Alive	134	[Not Applicable]	NO	YES	[Not Applicable]	2012	47	Core needle biopsy	[Not Applicable]	Lumpectomy	[Not Available]	Negative	[Not Available]	[Not Applicable]	[Not Available]	Sentinel node biopsy alone	[Not Available]	NO	YES	1	1	[Not Available]	7th	T1c	N1a	M0	Stage IIA	[Not Available]	[Not Available]	Positive	90-99%	3 Point Scale	[Not Available]	[Not Available]	[Not Available]	Positive
TCGA-BH-A0E0	20e8106b-1290-4735-abe4-7621e08e3dc8	09/11/2010	NO	YES	-14175	FEMALE	Pre (<6 months since LMP AND no prior bilateral ovariectomy AND not on estrogen replacement)	WHITE	[Not Available]	No	No	TUMOR FREE	Alive	134	[Not Applicable]	[Not Available]	[Not Available]	[Not Applicable]	2009	38	Core needle biopsy	[Not Applicable]	Modified Radical Mastectomy	[Not Available]	Negative	[Not Evaluated]	[Not Applicable]	[Not Available]	Axillary lymph node dissection alone	[Not Available]	NO	[Not Available]	21	10	[Not Available]	[Not Available]	T3	N3a	M0	Stage IIIC	[Not Available]	[Not Available]	Negative	[Not Available]	[Not Available]	0	H-SCORE	H-SCORE 0	Negative
TCGA-D8-A27T	27c1c094-690b-4973-8900-a797ad88f98c	21/07/2011	YES	NO	-19591	FEMALE	Post (prior bilateral ovariectomy OR >12 mo since LMP with no prior hysterectomy)	WHITE	NOT HISPANIC OR LATINO	No	No	TUMOR FREE	Alive	136	[Not Applicable]	[Not Available]	[Not Available]	[Not Applicable]	2011	53	Core needle biopsy	[Not Applicable]	Simple Mastectomy	[Not Available]	Negative	[Not Available]	[Not Applicable]	[Not Available]	Sentinel lymph node biopsy plus axillary dissection	[Not Available]	NO	YES	12	12	[Not Available]	7th	T2	N3a	M0	Stage IIIC	[Not Available]	[Not Available]	Positive	[Not Available]	[Not Available]	[Not Available]	>75%	manual counting	Positive
TCGA-LL-A740	AA60FA8D-C374-40E0-AF2D-B007701E67E3	12/11/2013	YES	NO	-22416	FEMALE	Post (prior bilateral ovariectomy OR >12 mo since LMP with no prior hysterectomy)	BLACK OR AFRICAN AMERICAN	NOT HISPANIC OR LATINO	No	No	TUMOR FREE	Alive	137	[Not Applicable]	NO	YES	[Not Applicable]	2013	61	Core needle biopsy	[Not Applicable]	Lumpectomy	[Not Available]	Negative	[Not Available]	[Not Applicable]	[Not Available]	Sentinel node biopsy alone	[Not Available]	YES	YES	1	0	0	7th	T1c	N0 (i-)	MX	Stage IA	[Not Available]	[Not Available]	Negative	[Not Available]	3 Point Scale	[Not Available]	[Not Available]	[Not Available]	Negative
TCGA-EW-A1J2	a381275f-8858-4793-a8a2-0ca9db7274c8	27/05/2011	NO	YES	-18558	FEMALE	Pre (<6 months since LMP AND no prior bilateral ovariectomy AND not on estrogen replacement)	BLACK OR AFRICAN AMERICAN	NOT HISPANIC OR LATINO	No	No	TUMOR FREE	Alive	140	[Not Applicable]	[Not Available]	[Not Available]	[Not Applicable]	2010	50	Core needle biopsy	[Not Applicable]	Other	total mastectomy	Negative	[Not Available]	[Not Applicable]	[Not Available]	Sentinel lymph node biopsy plus axillary dissection	[Not Available]	YES	YES	21	1	1	7th	T1c	N1mi	MX	Stage IIB	[Not Available]	[Not Available]	Positive	90-99%	3 Point Scale	3+	[Not Available]	[Not Available]	Positive
TCGA-EW-A1PF	848773a3-2f4a-4186-ab3f-de667129accf	27/05/2011	NO	YES	-18384	FEMALE	Post (prior bilateral ovariectomy OR >12 mo since LMP with no prior hysterectomy)	WHITE	HISPANIC OR LATINO	No	No	TUMOR FREE	Alive	140	[Not Applicable]	[Not Available]	[Not Available]	[Not Applicable]	2010	50	Core needle biopsy	[Not Applicable]	Other	total mastectomy	Negative	[Not Available]	[Not Applicable]	[Not Available]	Other (specify)	sentinel + 2 non-sentinel LN	YES	YES	11	0	0	7th	T1c	N0	M0	Stage IA	[Not Available]	[Not Available]	Positive	90-99%	3 Point Scale	3+	[Not Available]	[Not Available]	Positive
TCGA-EW-A1PH	4da999a0-ef41-4a0b-b1d1-446b39cc855a	27/05/2011	NO	YES	-19073	FEMALE	Post (prior bilateral ovariectomy OR >12 mo since LMP with no prior hysterectomy)	WHITE	HISPANIC OR LATINO	No	No	TUMOR FREE	Alive	140	[Not Applicable]	[Not Available]	[Not Available]	[Not Applicable]	2010	52	Core needle biopsy	[Not Applicable]	Lumpectomy	[Not Available]	Negative	[Not Available]	[Not Applicable]	[Not Available]	Sentinel lymph node biopsy plus axillary dissection	[Not Available]	YES	YES	10	1	0	7th	T1c	N1a	M0	Stage IIA	[Not Available]	[Not Available]	Negative	<10%	3 Point Scale	[Not Available]	[Not Available]	[Not Available]	Negative
TCGA-LD-A7W6	0B0F9938-CE1E-4814-8821-0132D137EB9E	03/02/2014	YES	NO	-20077	FEMALE	Post (prior bilateral ovariectomy OR >12 mo since LMP with no prior hysterectomy)	WHITE	NOT HISPANIC OR LATINO	No	No	TUMOR FREE	Alive	140	[Not Applicable]	NO	YES	Invasive lobular carcinoma, mixed classical (70%) and pleomorphic/solid (30%) types	2013	54	Core needle biopsy	[Not Applicable]	Modified Radical Mastectomy	[Not Available]	Negative	[Not Available]	[Not Applicable]	[Not Available]	Axillary lymph node dissection alone	[Not Available]	NO	YES	18	2	[Not Available]	7th	T2	N1a	M0	Stage IIB	[Not Available]	[Not Available]	Positive	90-99%	3 Point Scale	3+	[Not Available]	[Not Available]	Positive
TCGA-A7-A0DB	f130f376-5801-40f9-975d-a7e2f7b5670d	04/10/2010	YES	NO	-20570	FEMALE	Post (prior bilateral ovariectomy OR >12 mo since LMP with no prior hysterectomy)	WHITE	NOT HISPANIC OR LATINO	No	No	TUMOR FREE	Alive	141	[Not Applicable]	[Not Available]	[Not Available]	[Not Applicable]	2009	56	Core needle biopsy	[Not Applicable]	Simple Mastectomy	[Not Available]	Close	[Not Available]	[Not Applicable]	[Not Available]	Sentinel lymph node biopsy plus axillary dissection	[Not Available]	YES	[Not Available]	4	0	0	[Not Available]	T2	N0 (i-)	M0	Stage IIA	[Not Available]	[Not Available]	Positive	90-99%	[Not Available]	[Not Available]	[Not Available]	[Not Available]	Positive
TCGA-LL-A5YM	E9A12DF9-024E-4CBC-B6BF-E4E87485FA90	03/06/2013	YES	NO	-32478	FEMALE	Post (prior bilateral ovariectomy OR >12 mo since LMP with no prior hysterectomy)	BLACK OR AFRICAN AMERICAN	NOT HISPANIC OR LATINO	No	No	WITH TUMOR	Alive	143	[Not Applicable]	NO	NO	[Not Applicable]	2012	88	Core needle biopsy	[Not Applicable]	Other	partial mastectomy	Positive	Mastectomy NOS	[Not Applicable]	Negative	No axillary staging	[Not Available]	[Not Available]	NO	[Not Available]	[Not Available]	[Not Available]	7th	T4b	NX	M0	Stage IIIB	[Not Available]	[Not Available]	Positive	90-99%	3 Point Scale	3+	[Not Available]	[Not Available]	Positive
TCGA-BH-A8FZ	1CC30842-4A5B-4F07-B36F-5B84CEAA5662	25/03/2014	YES	NO	-21343	FEMALE	Post (prior bilateral ovariectomy OR >12 mo since LMP with no prior hysterectomy)	WHITE	NOT HISPANIC OR LATINO	No	No	TUMOR FREE	Alive	144	[Not Applicable]	YES	NO	[Not Applicable]	2012	58	Core needle biopsy	[Not Applicable]	Simple Mastectomy	[Not Available]	Negative	[Not Available]	[Not Applicable]	[Not Available]	[Not Available]	[Not Available]	[Not Available]	YES	7	0	[Not Available]	7th	T1b	N0	M0	Stage IA	[Not Available]	[Not Available]	Positive	[Not Available]	[Not Available]	[Not Available]	[Not Available]	[Not Available]	Positive
TCGA-D8-A27M	ae65baeb-6b78-492a-8c63-bb7e93e83dc2	17/07/2011	YES	NO	-21910	FEMALE	Post (prior bilateral ovariectomy OR >12 mo since LMP with no prior hysterectomy)	WHITE	NOT HISPANIC OR LATINO	No	No	TUMOR FREE	Alive	145	[Not Applicable]	[Not Available]	[Not Available]	[Not Applicable]	2011	59	Fine needle aspiration biopsy	[Not Applicable]	Modified Radical Mastectomy	[Not Available]	Negative	[Not Available]	[Not Applicable]	[Not Available]	Sentinel node biopsy alone	[Not Available]	NO	YES	1	[Not Available]	[Not Available]	7th	T1c	N0	M0	Stage IA	[Not Available]	[Not Available]	Negative	[Not Available]	[Not Available]	[Not Available]	[Not Available]	[Not Available]	Negative
TCGA-D8-A27N	d5be2ab3-f748-480d-954b-385cf01b4c81	18/07/2011	YES	NO	-13243	FEMALE	Pre (<6 months since LMP AND no prior bilateral ovariectomy AND not on estrogen replacement)	WHITE	NOT HISPANIC OR LATINO	No	No	TUMOR FREE	Alive	146	[Not Applicable]	[Not Available]	[Not Available]	[Not Applicable]	2011	36	Core needle biopsy	[Not Applicable]	Modified Radical Mastectomy	[Not Available]	Negative	[Not Available]	[Not Applicable]	[Not Available]	Axillary lymph node dissection alone	[Not Available]	NO	YES	19	4	0	7th	T2	N2a	M0	Stage IIIA	[Not Available]	[Not Available]	Positive	[Not Available]	[Not Available]	[Not Available]	>75%	manual counting	Positive
TCGA-D8-A1XV	87b85935-a058-44ad-8fb6-8511130eaffe	16/05/2011	YES	NO	-30830	FEMALE	Post (prior bilateral ovariectomy OR >12 mo since LMP with no prior hysterectomy)	WHITE	NOT HISPANIC OR LATINO	No	No	TUMOR FREE	Alive	147	[Not Applicable]	[Not Available]	[Not Available]	[Not Applicable]	2010	84	Fine needle aspiration biopsy	[Not Applicable]	Modified Radical Mastectomy	[Not Available]	Negative	[Not Available]	[Not Applicable]	[Not Available]	Sentinel node biopsy alone	[Not Available]	NO	YES	1	0	0	7th	T2	N0	M0	Stage IIA	[Not Available]	[Not Available]	Positive	[Not Available]	[Not Available]	[Not Available]	>75%	% IHC	Positive
TCGA-A7-A3IZ	15FF4B02-BB69-4D24-8A07-B82F428E428D	12/03/2012	YES	NO	-22997	FEMALE	Post (prior bilateral ovariectomy OR >12 mo since LMP with no prior hysterectomy)	WHITE	NOT HISPANIC OR LATINO	No	No	TUMOR FREE	Alive	148	[Not Applicable]	[Not Available]	[Not Available]	[Not Applicable]	2011	62	Core needle biopsy	[Not Applicable]	Lumpectomy	[Not Available]	Positive	Other	Reexcision	Negative	Sentinel lymph node biopsy plus axillary dissection	[Not Available]	YES	YES	1	[Not Available]	1	7th	T2	N0 (i+)	M0	Stage IIA	[Not Available]	[Not Available]	Positive	90-99%	[Not Available]	[Not Available]	[Not Available]	[Not Available]	Negative
TCGA-D8-A1XU	332148f5-f070-4c20-8eb1-4d8c0673aa52	16/05/2011	YES	NO	-20715	FEMALE	Post (prior bilateral ovariectomy OR >12 mo since LMP with no prior hysterectomy)	WHITE	NOT HISPANIC OR LATINO	No	No	TUMOR FREE	Alive	150	[Not Applicable]	[Not Available]	[Not Available]	[Not Applicable]	2010	56	Core needle biopsy	[Not Applicable]	Modified Radical Mastectomy	[Not Available]	Negative	[Not Available]	[Not Applicable]	Negative	Sentinel node biopsy alone	[Not Available]	NO	YES	1	0	0	7th	T1c	N0	M0	Stage IA	[Not Available]	[Not Available]	Positive	[Not Available]	[Not Available]	[Not Available]	>75%	% IHC	Positive
TCGA-A7-A3IY	6B4E0262-F589-4532-B578-9F2D76C19D90	19/03/2012	YES	NO	-26042	FEMALE	Post (prior bilateral ovariectomy OR >12 mo since LMP with no prior hysterectomy)	WHITE	NOT HISPANIC OR LATINO	No	No	TUMOR FREE	Alive	151	[Not Applicable]	[Not Available]	[Not Available]	[Not Applicable]	2011	71	Core needle biopsy	[Not Applicable]	Lumpectomy	[Not Available]	Close	Lumpectomy	[Not Applicable]	Negative	Sentinel node biopsy alone	[Not Available]	NO	YES	1	0	[Not Available]	7th	T1c	N0	M0	Stage I	[Not Available]	[Not Available]	Positive	90-99%	[Not Available]	[Not Available]	[Not Available]	[Not Available]	Positive
TCGA-AC-A4ZE	0CF0D67C-2F7F-42A6-94F3-407D0EC46C88	09/06/2015	YES	NO	-23284	FEMALE	Post (prior bilateral ovariectomy OR >12 mo since LMP with no prior hysterectomy)	WHITE	NOT HISPANIC OR LATINO	No	No	TUMOR FREE	Alive	152	[Not Applicable]	NO	NO	[Not Applicable]	2012	63	Core needle biopsy	[Not Applicable]	Simple Mastectomy	[Not Available]	Negative	[Not Available]	[Not Applicable]	[Not Available]	Sentinel node biopsy alone	[Not Available]	NO	YES	1	0	[Not Available]	7th	T3	N0	M0	Stage IIB	[Not Available]	[Not Available]	Positive	[Not Available]	[Not Available]	[Not Available]	[Not Available]	[Not Available]	Positive
TCGA-D8-A1XD	c4699748-f01d-4b30-9c74-1ca77fb84ac1	16/05/2011	YES	NO	-13510	FEMALE	Pre (<6 months since LMP AND no prior bilateral ovariectomy AND not on estrogen replacement)	WHITE	NOT HISPANIC OR LATINO	No	No	TUMOR FREE	Alive	155	[Not Applicable]	[Not Available]	[Not Available]	[Not Applicable]	2010	36	Core needle biopsy	[Not Applicable]	Modified Radical Mastectomy	[Not Available]	Negative	[Not Available]	[Not Applicable]	[Not Available]	Axillary lymph node dissection alone	[Not Available]	NO	YES	18	6	[Not Available]	7th	T1c	N2a	M0	Stage IIIA	[Not Available]	[Not Available]	Positive	[Not Available]	[Not Available]	[Not Available]	>75%	% IHC	Positive
TCGA-4H-AAAK	6623FC5E-00BE-4476-967A-CBD55F676EA6	13/11/2014	YES	NO	-18371	FEMALE	Post (prior bilateral ovariectomy OR >12 mo since LMP with no prior hysterectomy)	WHITE	NOT HISPANIC OR LATINO	No	No	TUMOR FREE	Alive	158	[Not Applicable]	NO	YES	[Not Applicable]	2013	50	Core needle biopsy	[Not Applicable]	Modified Radical Mastectomy	[Not Available]	Negative	[Not Available]	[Not Applicable]	[Not Available]	Axillary lymph node dissection alone	[Not Available]	NO	YES	14	4	[Not Available]	7th	T2	N2a	M0	Stage IIIA	[Not Available]	[Not Available]	Positive	60-69%	3 Point Scale	2+	[Not Available]	[Not Available]	Positive
TCGA-A7-A0D9	17baef7c-d97d-4b98-ab53-503ef856523d	04/10/2010	YES	NO	-13836	FEMALE	Pre (<6 months since LMP AND no prior bilateral ovariectomy AND not on estrogen replacement)	WHITE	NOT HISPANIC OR LATINO	No	No	TUMOR FREE	Alive	160	[Not Applicable]	[Not Available]	[Not Available]	[Not Applicable]	2009	37	Core needle biopsy	[Not Applicable]	Simple Mastectomy	[Not Available]	Negative	[Not Available]	[Not Applicable]	[Not Available]	Axillary lymph node dissection alone	[Not Available]	YES	[Not Available]	1	0	0	[Not Available]	T2	N0 (i-)	M0	Stage IIA	[Not Available]	[Not Available]	Positive	90-99%	[Not Available]	[Not Available]	[Not Available]	[Not Available]	Negative
TCGA-AQ-A04J	9938ce5c-e74e-446e-a932-f096f85cc3b1	15/10/2010	NO	YES	-16615	FEMALE	Pre (<6 months since LMP AND no prior bilateral ovariectomy AND not on estrogen replacement)	WHITE	NOT HISPANIC OR LATINO	No	No	TUMOR FREE	Alive	160	[Not Applicable]	[Not Available]	[Not Available]	[Not Applicable]	2009	45	Core needle biopsy	[Not Applicable]	Simple Mastectomy	[Not Available]	Negative	[Not Available]	[Not Applicable]	[Not Available]	Axillary lymph node dissection alone	[Not Available]	NO	[Not Available]	20	0	0	[Not Available]	T2	N0 (i+)	M0	Stage IIA	[Not Available]	[Not Available]	Negative	<10%	[Not Available]	0	[Not Available]	[Not Available]	Negative
TCGA-BH-A6R9	43CC074D-B85A-4B0B-8FEB-833094FFC565	13/02/2014	YES	NO	-22325	FEMALE	Post (prior bilateral ovariectomy OR >12 mo since LMP with no prior hysterectomy)	WHITE	NOT HISPANIC OR LATINO	No	No	TUMOR FREE	Alive	160	[Not Applicable]	NO	NO	[Not Applicable]	2012	61	Core needle biopsy	[Not Applicable]	Modified Radical Mastectomy	[Not Available]	Negative	[Not Available]	[Not Applicable]	[Not Available]	[Not Available]	[Not Available]	[Not Available]	[Unknown]	[Not Available]	[Not Available]	[Not Available]	7th	T2	N0	M0	Stage IIA	[Not Available]	[Not Available]	Negative	[Not Available]	[Not Available]	[Not Available]	[Not Available]	[Not Available]	Positive
TCGA-W8-A86G	90FF48C3-B14B-4A8B-94A1-98C0BAB0D27B	29/01/2014	YES	NO	-24125	FEMALE	Post (prior bilateral ovariectomy OR >12 mo since LMP with no prior hysterectomy)	WHITE	NOT HISPANIC OR LATINO	Yes	No	TUMOR FREE	Alive	161	[Not Applicable]	NO	YES	[Not Applicable]	2013	66	Core needle biopsy	[Not Applicable]	Lumpectomy	[Not Available]	Negative	Other	Mastectomy	Negative	Sentinel node biopsy alone	[Not Available]	YES	YES	1	0	0	7th	T2a	N0 (i-)	MX	Stage IIA	[Not Available]	[Not Available]	Positive	90-99%	3 Point Scale	1+	[Not Available]	[Not Available]	Positive
TCGA-A7-A0CH	9de678e5-67ed-4453-a98b-7ac351d5d0f1	04/10/2010	YES	NO	-29104	FEMALE	Post (prior bilateral ovariectomy OR >12 mo since LMP with no prior hysterectomy)	WHITE	NOT HISPANIC OR LATINO	No	No	TUMOR FREE	Alive	162	[Not Applicable]	[Not Available]	[Not Available]	[Not Applicable]	2009	79	Core needle biopsy	[Not Applicable]	Simple Mastectomy	[Not Available]	Negative	[Not Available]	[Not Applicable]	[Not Available]	Sentinel node biopsy alone	[Not Available]	YES	[Not Available]	2	0	0	[Not Available]	T2	N0 (i-)	M0	Stage IIA	[Not Available]	[Not Available]	[Not Evaluated]	[Not Available]	[Not Available]	[Not Available]	[Not Available]	[Not Available]	[Not Evaluated]
TCGA-AN-A0XV	ac18b3a3-8d52-4e35-8625-673171a7fd92	29/03/2011	NO	YES	-24779	FEMALE	Post (prior bilateral ovariectomy OR >12 mo since LMP with no prior hysterectomy)	WHITE	NOT HISPANIC OR LATINO	No	No	[Not Available]	Alive	162	[Not Applicable]	[Not Available]	[Not Available]	[Not Applicable]	2010	67	Tumor resection	[Not Applicable]	[Not Available]	[Not Available]	Negative	[Not Available]	[Not Applicable]	[Not Available]	Axillary lymph node dissection alone	[Not Available]	NO	YES	16	7	[Not Available]	7th	T2	N2	M0	Stage IIIA	[Not Available]	[Not Available]	Positive	90-99%	[Not Available]	[Not Available]	270 H	dextran coated charcoal	Positive
TCGA-AQ-A1H3	82ec33dd-e783-4c74-9a87-797a699e11df	20/04/2011	YES	NO	-18177	FEMALE	Pre (<6 months since LMP AND no prior bilateral ovariectomy AND not on estrogen replacement)	WHITE	NOT HISPANIC OR LATINO	No	No	TUMOR FREE	Alive	162	[Not Applicable]	[Not Available]	[Not Available]	[Not Applicable]	2010	49	Core needle biopsy	[Not Applicable]	Modified Radical Mastectomy	[Not Available]	Negative	[Not Available]	[Not Applicable]	[Not Available]	Sentinel lymph node biopsy plus axillary dissection	[Not Available]	NO	YES	23	14	[Not Available]	7th	T2	N3a	MX	Stage IIIC	[Not Available]	[Not Available]	Positive	90-99%	[Not Available]	[Not Available]	[Not Available]	[Not Available]	Positive
TCGA-A7-A0CG	67eef990-5ff4-45d1-843d-d22d7848f130	07/10/2010	YES	NO	-28596	FEMALE	Post (prior bilateral ovariectomy OR >12 mo since LMP with no prior hysterectomy)	WHITE	NOT HISPANIC OR LATINO	No	No	TUMOR FREE	Alive	167	[Not Applicable]	[Not Available]	[Not Available]	Mixed infiltrating lobular and grade 1 ductal carcinoma	2010	78	Core needle biopsy	[Not Applicable]	Lumpectomy	[Not Available]	Close	[Not Available]	[Not Applicable]	[Not Available]	Sentinel lymph node biopsy plus axillary dissection	[Not Available]	YES	[Not Available]	5	0	0	[Not Available]	T2	N0 (i-)	M0	Stage IIA	[Not Available]	[Not Available]	Positive	90-99%	[Not Available]	[Not Available]	[Not Available]	[Not Available]	Negative
TCGA-D8-A1JP	752f4773-5a12-4485-a1f6-896e148ddf4d	29/03/2011	YES	NO	-26862	FEMALE	Post (prior bilateral ovariectomy OR >12 mo since LMP with no prior hysterectomy)	WHITE	NOT HISPANIC OR LATINO	No	No	[Not Available]	Alive	167	[Not Applicable]	[Not Available]	[Not Available]	[Not Applicable]	2010	73	Fine needle aspiration biopsy	[Not Applicable]	Lumpectomy	[Not Available]	Negative	Mastectomy NOS	[Not Applicable]	Negative	Sentinel node biopsy alone	[Not Available]	[Not Available]	YES	1	[Not Available]	[Not Available]	7th	T1c	N0	M0	Stage IA	[Not Available]	[Not Available]	Positive	[Not Available]	[Not Available]	[Not Available]	>75%	manual counting	Positive
TCGA-D8-A1Y0	ced2c048-b047-43ff-b0e7-cd7ad480850c	09/06/2011	YES	NO	-24083	FEMALE	Post (prior bilateral ovariectomy OR >12 mo since LMP with no prior hysterectomy)	WHITE	NOT HISPANIC OR LATINO	No	No	TUMOR FREE	Alive	167	[Not Applicable]	[Not Available]	[Not Available]	[Not Applicable]	2010	65	Incisional Biopsy	[Not Applicable]	Modified Radical Mastectomy	[Not Available]	[Not Available]	[Not Available]	[Not Applicable]	[Not Available]	Axillary lymph node dissection alone	[Not Available]	[Not Available]	YES	15	9	[Not Available]	7th	T1c	N2a	MX	Stage IIIA	[Not Available]	[Not Available]	Positive	[Not Available]	[Not Available]	[Not Available]	>75%	manual counting	Positive
TCGA-A7-A4SD	8C09F413-E938-4F2E-A414-84F0E7FCFE41	19/02/2013	YES	NO	-19131	FEMALE	Post (prior bilateral ovariectomy OR >12 mo since LMP with no prior hysterectomy)	BLACK OR AFRICAN AMERICAN	NOT HISPANIC OR LATINO	No	No	TUMOR FREE	Alive	168	[Not Applicable]	NO	YES	[Not Applicable]	2012	52	Core needle biopsy	[Not Applicable]	Simple Mastectomy	[Not Available]	Negative	[Not Available]	[Not Applicable]	[Not Available]	Sentinel node biopsy alone	[Not Available]	YES	YES	6	0	0	7th	T2	N0	M0	Stage IIA	[Not Available]	[Not Available]	Negative	[Not Available]	[Not Available]	[Not Available]	[Not Available]	[Not Available]	Negative
TCGA-BH-A2L8	BAC4B268-C781-4408-96D8-43A48FEC7418	27/03/2012	YES	NO	-16658	FEMALE	Pre (<6 months since LMP AND no prior bilateral ovariectomy AND not on estrogen replacement)	WHITE	NOT HISPANIC OR LATINO	No	No	TUMOR FREE	Alive	168	[Not Applicable]	[Not Available]	[Not Available]	[Not Applicable]	2011	45	Core needle biopsy	[Not Applicable]	Other	TOTAL MASTECTOMY	Negative	[Not Available]	[Not Applicable]	[Not Available]	Sentinel node biopsy alone	[Not Available]	NO	YES	1	0	0	7th	T2	N0 (i-)	M0	Stage IIA	[Not Available]	[Not Available]	Positive	70-79%	[Not Available]	[Not Available]	Oncotype Dx test	[Not Available]	Positive
TCGA-D8-A1XR	70f34c5c-3671-44c8-9469-99f9786efec1	16/05/2011	YES	NO	-20488	FEMALE	Post (prior bilateral ovariectomy OR >12 mo since LMP with no prior hysterectomy)	WHITE	NOT HISPANIC OR LATINO	No	No	TUMOR FREE	Alive	168	[Not Applicable]	[Not Available]	[Not Available]	[Not Applicable]	2010	56	Core needle biopsy	[Not Applicable]	Modified Radical Mastectomy	[Not Available]	Negative	[Not Available]	[Not Applicable]	[Not Available]	Axillary lymph node dissection alone	[Not Available]	NO	YES	7	2	0	7th	T2	N1a	M0	Stage IIB	[Not Available]	[Not Available]	Positive	[Not Available]	[Not Available]	[Not Available]	>75%	% IHC	Positive
TCGA-E2-A2P6	F83B866B-0B2E-4BBA-9367-BE6DCCF56232	19/12/2011	NO	YES	-28411	FEMALE	Post (prior bilateral ovariectomy OR >12 mo since LMP with no prior hysterectomy)	[Not Available]	HISPANIC OR LATINO	No	No	TUMOR FREE	Alive	168	[Not Applicable]	[Not Available]	[Not Available]	[Not Applicable]	2011	77	Core needle biopsy	[Not Applicable]	Lumpectomy	[Not Available]	Positive	Modified radical mastectomy	[Not Applicable]	Negative	Sentinel node biopsy alone	[Not Available]	NO	YES	5	1	[Not Available]	7th	T2	N1	M0	Stage IIB	[Not Available]	[Not Available]	Positive	[Not Available]	[Not Available]	[Not Available]	Allred score = 8	Allread score 5+3 = 8	Positive
TCGA-A7-A6VX	7EEA2B6E-771F-44C0-9350-38F45C8DBE87	29/10/2013	YES	NO	-25066	FEMALE	Post (prior bilateral ovariectomy OR >12 mo since LMP with no prior hysterectomy)	BLACK OR AFRICAN AMERICAN	NOT HISPANIC OR LATINO	No	No	TUMOR FREE	Alive	169	[Not Applicable]	YES	YES	[Not Applicable]	2013	68	Core needle biopsy	[Not Applicable]	Lumpectomy	[Not Available]	Negative	[Not Available]	[Not Applicable]	[Not Available]	Sentinel node biopsy alone	[Not Available]	NO	YES	2	0	[Not Available]	7th	T2	N0	M0	Stage IIA	[Not Available]	[Not Available]	Positive	90-99%	[Not Available]	[Not Available]	[Not Available]	Immune Stain by GenPath	Positive
TCGA-LL-A5YL	1D75E89D-4B01-443C-BE54-749C7A667BF4	03/06/2013	YES	NO	-23395	FEMALE	Post (prior bilateral ovariectomy OR >12 mo since LMP with no prior hysterectomy)	WHITE	NOT HISPANIC OR LATINO	No	No	[Unknown]	Alive	169	[Not Applicable]	NO	YES	[Not Applicable]	2012	64	Core needle biopsy	[Not Applicable]	Simple Mastectomy	[Not Available]	Negative	[Not Available]	[Not Applicable]	[Not Available]	Sentinel lymph node biopsy plus axillary dissection	[Not Available]	[Not Available]	YES	23	3	0	7th	T2	N1a	MX	Stage IIB	[Not Available]	[Not Available]	Positive	90-99%	3 Point Scale	3+	[Not Available]	[Not Available]	Negative
TCGA-S3-AA11	0DD8DBC1-C48B-4E7C-B401-57101F724967	18/04/2014	YES	NO	-24813	FEMALE	Post (prior bilateral ovariectomy OR >12 mo since LMP with no prior hysterectomy)	BLACK OR AFRICAN AMERICAN	NOT HISPANIC OR LATINO	No	No	TUMOR FREE	Alive	169	[Not Applicable]	YES	YES	[Not Applicable]	2013	67	Core needle biopsy	[Not Applicable]	Lumpectomy	[Not Available]	Negative	[Not Available]	[Not Applicable]	[Not Available]	Sentinel node biopsy alone	[Not Available]	YES	YES	1	0	0	7th	T2	N0	M0	Stage IIA	[Not Available]	[Not Available]	Positive	90-99%	4 Point Scale	3+	[Not Available]	CAP scoring guideline 2010	Positive
TCGA-AN-A0XW	39de7761-e762-4811-b95c-8216b79ae06b	29/03/2011	NO	YES	-13208	FEMALE	Pre (<6 months since LMP AND no prior bilateral ovariectomy AND not on estrogen replacement)	WHITE	NOT HISPANIC OR LATINO	No	No	[Not Available]	Alive	170	[Not Applicable]	[Not Available]	[Not Available]	[Not Applicable]	2010	36	Tumor resection	[Not Applicable]	[Not Available]	[Not Available]	Negative	[Not Available]	[Not Applicable]	[Not Available]	Sentinel node biopsy alone	[Not Available]	NO	YES	14	1	[Not Available]	7th	T2	N2	M0	Stage IIIA	[Not Available]	[Not Available]	Positive	90-99%	3 Point Scale	3+	240 H	dextran coated charcoal	Positive
TCGA-BH-A0RX	e828455d-4680-41b2-8a1c-1582e3790d62	11/11/2010	NO	YES	-21857	FEMALE	Post (prior bilateral ovariectomy OR >12 mo since LMP with no prior hysterectomy)	WHITE	[Not Available]	No	No	TUMOR FREE	Alive	170	[Not Applicable]	[Not Available]	[Not Available]	[Not Applicable]	2010	59	Core needle biopsy	[Not Applicable]	Lumpectomy	[Not Available]	Negative	[Not Evaluated]	[Not Applicable]	[Not Available]	Sentinel node biopsy alone	[Not Available]	NO	[Not Available]	3	0	[Not Available]	[Not Available]	T2	N0 (i-)	M0	Stage IIA	[Not Available]	[Not Available]	Negative	<10%	[Not Available]	0	H-Score	H-Score 0	Negative
TCGA-LL-A7SZ	09A5E9FD-D816-4F8C-BAA9-0E40BA607B16	07/01/2014	YES	NO	-18161	FEMALE	Pre (<6 months since LMP AND no prior bilateral ovariectomy AND not on estrogen replacement)	BLACK OR AFRICAN AMERICAN	NOT HISPANIC OR LATINO	No	No	TUMOR FREE	Alive	170	[Not Applicable]	NO	YES	[Not Applicable]	2013	49	Core needle biopsy	[Not Applicable]	Other	SKIN SPARING RADICAL MASTECTOMY	Negative	[Not Available]	[Not Applicable]	[Not Available]	Axillary lymph node dissection alone	[Not Available]	YES	YES	11	2	0	7th	T2	N1a	MX	Stage IIB	[Not Available]	[Not Available]	Positive	90-99%	3 Point Scale	2+	[Not Available]	[Not Available]	Positive
TCGA-A7-A0CD	09765b0a-94f6-47d2-af56-93368084ac3a	05/10/2010	YES	NO	-24242	FEMALE	Indeterminate (neither Pre or Postmenopausal)	WHITE	NOT HISPANIC OR LATINO	Yes	No	TUMOR FREE	Alive	171	[Not Applicable]	[Not Available]	[Not Available]	[Not Applicable]	2009	66	Core needle biopsy	[Not Applicable]	Lumpectomy	[Not Available]	Negative	[Not Available]	[Not Applicable]	[Not Available]	Sentinel node biopsy alone	[Not Available]	NO	[Not Available]	2	0	[Not Available]	6th	T1	N0	M0	Stage I	[Not Available]	[Not Available]	Positive	90-99%	[Not Available]	[Not Available]	[Not Available]	[Not Available]	Positive
TCGA-D8-A1X5	eb93df3d-9e25-4e4c-9a5d-350f296e5acf	09/06/2011	YES	NO	-29734	FEMALE	Post (prior bilateral ovariectomy OR >12 mo since LMP with no prior hysterectomy)	WHITE	NOT HISPANIC OR LATINO	No	No	TUMOR FREE	Alive	171	[Not Applicable]	[Not Available]	[Not Available]	[Not Applicable]	2010	81	Fine needle aspiration biopsy	[Not Applicable]	Modified Radical Mastectomy	[Not Available]	Negative	[Not Available]	[Not Applicable]	[Not Available]	Axillary lymph node dissection alone	[Not Available]	[Not Available]	YES	16	14	[Not Available]	7th	T2	N3a	MX	Stage IIIC	[Not Available]	[Not Available]	Positive	[Not Available]	[Not Available]	[Not Available]	>75%	manual counting	Positive
TCGA-AN-A0FF	d5cab7f5-e4f1-40ee-a0c8-4c8004c1c9a0	27/12/2010	NO	YES	-11929	FEMALE	Pre (<6 months since LMP AND no prior bilateral ovariectomy AND not on estrogen replacement)	WHITE	NOT HISPANIC OR LATINO	No	No	TUMOR FREE	Alive	172	[Not Applicable]	[Not Available]	[Not Available]	[Not Applicable]	2010	32	Tumor resection	[Not Applicable]	Modified Radical Mastectomy	[Not Available]	Negative	[Not Available]	[Not Applicable]	[Not Available]	Axillary lymph node dissection alone	[Not Available]	NO	[Not Available]	14	0	0	[Not Available]	T1b	N0	M0	Stage IA	[Not Available]	[Not Available]	Positive	90-99%	[Not Available]	3+	[Not Available]	dextran coated charcoal	Positive
TCGA-D8-A143	1c40b84e-a0e3-429f-a48c-21566cf881c0	25/02/2011	YES	NO	-18984	FEMALE	Post (prior bilateral ovariectomy OR >12 mo since LMP with no prior hysterectomy)	WHITE	NOT HISPANIC OR LATINO	No	No	TUMOR FREE	Alive	172	[Not Applicable]	[Not Available]	[Not Available]	[Not Applicable]	2010	51	Core needle biopsy	[Not Applicable]	Modified Radical Mastectomy	[Not Available]	Negative	[Not Available]	[Not Applicable]	[Not Available]	Axillary lymph node dissection alone	[Not Available]	NO	YES	11	0	[Not Available]	7th	T2	N0	M0	Stage IIA	[Not Available]	[Not Available]	Negative	[Not Available]	[Not Available]	[Not Available]	[Not Available]	[Not Available]	Negative
TCGA-BH-A0W4	0772cdbe-8b0d-452b-8df1-bd70d1306363	15/02/2011	NO	YES	-16911	FEMALE	[Not Available]	WHITE	NOT HISPANIC OR LATINO	No	No	TUMOR FREE	Alive	175	[Not Applicable]	[Not Available]	[Not Available]	[Not Applicable]	2010	46	Core needle biopsy	[Not Applicable]	Other	Total mastectomy	[Not Available]	[Not Available]	[Not Applicable]	[Not Available]	[Not Available]	[Not Available]	[Not Available]	[Not Available]	3	[Not Available]	[Not Available]	7th	T2	N0 (i-)	M0	Stage IIA	[Not Available]	[Not Available]	Positive	[Not Available]	[Not Available]	[Not Available]	[Not Available]	[Not Available]	Positive
TCGA-EW-A1PD	4dfc233b-ed03-4825-8089-e04cdee99996	18/05/2011	NO	YES	-22536	MALE	[Not Available]	WHITE	HISPANIC OR LATINO	No	No	TUMOR FREE	Alive	175	[Not Applicable]	[Not Available]	[Not Available]	[Not Applicable]	2010	61	Core needle biopsy	[Not Applicable]	Modified Radical Mastectomy	[Not Available]	Negative	[Not Available]	[Not Applicable]	[Not Available]	Sentinel lymph node biopsy plus axillary dissection	[Not Available]	NO	YES	7	2	[Not Available]	7th	T1c	N1a	M0	Stage IIA	[Not Available]	[Not Available]	Positive	90-99%	3 Point Scale	3+	[Not Available]	[Not Available]	Positive
TCGA-A7-A6VW	98E709E7-E195-4B37-9537-F6081AFFB609	29/10/2013	YES	NO	-17539	FEMALE	Post (prior bilateral ovariectomy OR >12 mo since LMP with no prior hysterectomy)	BLACK OR AFRICAN AMERICAN	NOT HISPANIC OR LATINO	No	No	TUMOR FREE	Alive	176	[Not Applicable]	NO	YES	[Not Applicable]	2013	48	Core needle biopsy	[Not Applicable]	Lumpectomy	[Not Available]	Close	[Not Available]	[Not Applicable]	[Not Available]	Sentinel node biopsy alone	[Not Available]	NO	YES	2	0	[Not Available]	7th	T2	N0	M0	Stage IIA	[Not Available]	[Not Available]	Negative	[Not Available]	[Not Available]	[Not Available]	[Not Available]	[Not Available]	Negative
TCGA-A7-A56D	F062CBD0-2426-40AC-A4BE-E74AC61FA2A7	01/04/2013	YES	NO	-30783	FEMALE	Post (prior bilateral ovariectomy OR >12 mo since LMP with no prior hysterectomy)	BLACK OR AFRICAN AMERICAN	NOT HISPANIC OR LATINO	No	No	TUMOR FREE	Alive	177	[Not Applicable]	NO	YES	[Not Applicable]	2012	84	Core needle biopsy	[Not Applicable]	Lumpectomy	[Not Available]	Negative	[Not Available]	[Not Applicable]	[Not Available]	Sentinel lymph node biopsy plus axillary dissection	[Not Available]	YES	YES	8	0	0	7th	T2	N0	M0	Stage IIA	[Not Available]	[Not Available]	Positive	90-99%	3 Point Scale	3+	[Not Available]	[Not Available]	Positive
TCGA-D8-A1XQ	3886b4fb-ba22-4a50-b11a-a6893951f170	16/05/2011	YES	NO	-25345	FEMALE	Post (prior bilateral ovariectomy OR >12 mo since LMP with no prior hysterectomy)	WHITE	NOT HISPANIC OR LATINO	No	No	TUMOR FREE	Alive	177	[Not Applicable]	[Not Available]	[Not Available]	[Not Applicable]	2010	69	Core needle biopsy	[Not Applicable]	Modified Radical Mastectomy	[Not Available]	Negative	[Not Available]	[Not Applicable]	[Not Available]	Axillary lymph node dissection alone	[Not Available]	NO	YES	7	0	0	7th	T2	N0	M0	Stage IIA	[Not Available]	[Not Available]	Negative	[Not Available]	[Not Available]	[Not Available]	0%	% IHC	Negative
TCGA-BH-A0HK	24334ac1-28a3-4b61-b590-3f51e375b247	10/11/2010	NO	YES	-29751	FEMALE	Post (prior bilateral ovariectomy OR >12 mo since LMP with no prior hysterectomy)	WHITE	[Not Available]	No	No	TUMOR FREE	Alive	178	[Not Applicable]	[Not Available]	[Not Available]	[Not Applicable]	2010	81	Core needle biopsy	[Not Applicable]	Modified Radical Mastectomy	[Not Available]	Negative	[Not Evaluated]	[Not Applicable]	[Not Available]	Axillary lymph node dissection alone	[Not Available]	NO	[Not Available]	17	2	[Not Available]	[Not Available]	T2	N1	M0	Stage IIB	[Not Available]	[Not Available]	Positive	70-79%	[Not Available]	3+	H-SCORE	H-SCORE 260	Negative
TCGA-D8-A1JC	02e6f999-24f2-4ad2-9b92-df3ee2b082e5	29/03/2011	YES	NO	-21898	FEMALE	Post (prior bilateral ovariectomy OR >12 mo since LMP with no prior hysterectomy)	WHITE	NOT HISPANIC OR LATINO	No	No	TUMOR FREE	Alive	178	[Not Applicable]	[Not Available]	[Not Available]	[Not Applicable]	2010	59	Other method, specify:	intraoperative examination	Modified Radical Mastectomy	[Not Available]	Negative	[Not Available]	[Not Applicable]	[Not Available]	Axillary lymph node dissection alone	[Not Available]	NO	YES	11	4	[Not Available]	7th	T2	N2a	M0	Stage IIIA	[Not Available]	[Not Available]	Positive	[Not Available]	[Not Available]	[Not Available]	>75%	[Not Available]	Positive
TCGA-BH-A0W3	3c612e12-6de8-44fa-a095-805c45474821	14/02/2011	NO	YES	-21369	FEMALE	Indeterminate (neither Pre or Postmenopausal)	WHITE	NOT HISPANIC OR LATINO	No	No	TUMOR FREE	Alive	180	[Not Applicable]	[Not Available]	[Not Available]	[Not Applicable]	2010	58	Core needle biopsy	[Not Applicable]	Other	Segmental mastectomy	[Not Available]	[Not Available]	[Not Applicable]	[Not Available]	[Not Available]	[Not Available]	[Not Available]	[Not Available]	4	1	1	7th	T1c	N1a	M0	Stage IIA	[Not Available]	[Not Available]	Positive	[Not Available]	[Not Available]	[Not Available]	[Not Available]	[Not Available]	Positive
TCGA-A7-A6VV	57AF5C72-0D60-4A6B-B1B4-EC6DAB90F80F	22/10/2013	YES	NO	-18695	FEMALE	Peri (6-12 months since last menstrual period)	BLACK OR AFRICAN AMERICAN	NOT HISPANIC OR LATINO	No	No	TUMOR FREE	Alive	181	[Not Applicable]	NO	YES	[Not Applicable]	2013	51	Core needle biopsy	[Not Applicable]	Modified Radical Mastectomy	[Not Available]	Negative	[Not Available]	[Not Applicable]	[Not Available]	Sentinel lymph node biopsy plus axillary dissection	[Not Available]	NO	YES	5	0	[Not Available]	7th	T2	N0	M0	Stage IIA	[Not Available]	[Not Available]	Negative	[Not Available]	[Not Available]	[Not Available]	[Not Available]	[Not Available]	Negative
TCGA-A7-A2KD	92654F8D-5137-4FFD-AAA3-5AE38EB88226	11/10/2011	YES	NO	-19563	FEMALE	Post (prior bilateral ovariectomy OR >12 mo since LMP with no prior hysterectomy)	BLACK OR AFRICAN AMERICAN	NOT HISPANIC OR LATINO	Yes	No	[Not Available]	Alive	182	[Not Applicable]	[Not Available]	[Not Available]	[Not Applicable]	2011	53	Core needle biopsy	[Not Applicable]	Modified Radical Mastectomy	[Not Available]	Negative	[Not Available]	[Not Applicable]	[Not Available]	No axillary staging	[Not Available]	NO	YES	10	8	0	7th	T2	N2a	MX	Stage IIIA	[Not Available]	[Not Available]	Positive	90-99%	3 Point Scale	3+	[Not Available]	[Not Available]	Positive
TCGA-D8-A27E	680f23a9-fcce-493e-b908-27c1ad202e4c	21/07/2011	YES	NO	-24315	FEMALE	Post (prior bilateral ovariectomy OR >12 mo since LMP with no prior hysterectomy)	WHITE	NOT HISPANIC OR LATINO	No	No	TUMOR FREE	Alive	182	[Not Applicable]	[Not Available]	[Not Available]	infiltrating ductal and mucinous	2010	66	Fine needle aspiration biopsy	[Not Applicable]	Other	quadrantectomy	Negative	[Not Available]	[Not Applicable]	[Not Available]	Sentinel node biopsy alone	[Not Available]	NO	YES	1	0	[Not Available]	7th	T1c	N0	M0	Stage IA	[Not Available]	[Not Available]	Positive	[Not Available]	[Not Available]	[Not Available]	>75%	manual counting	Positive
TCGA-AN-A0FT	baf5e81f-2322-41ec-9053-b9559a7993bc	28/12/2010	NO	YES	-23300	FEMALE	Post (prior bilateral ovariectomy OR >12 mo since LMP with no prior hysterectomy)	WHITE	NOT HISPANIC OR LATINO	No	No	TUMOR FREE	Alive	183	[Not Applicable]	[Not Available]	[Not Available]	[Not Applicable]	2010	63	Tumor resection	[Not Applicable]	Modified Radical Mastectomy	[Not Available]	Negative	[Not Available]	[Not Applicable]	[Not Available]	Axillary lymph node dissection alone	[Not Available]	NO	[Not Available]	7	1	0	[Not Available]	T2	N1	M0	Stage IIB	[Not Available]	[Not Available]	Positive	90-99%	[Not Available]	[Not Available]	230	dextran coated charcoal	Positive
TCGA-BH-AB28	09D6E904-7184-4788-8A19-04F8C46CB13F	30/06/2014	YES	NO	-19570	FEMALE	[Unknown]	WHITE	NOT HISPANIC OR LATINO	No	No	TUMOR FREE	Alive	185	[Not Applicable]	NO	YES	[Not Applicable]	2013	53	Core needle biopsy	[Not Applicable]	Modified Radical Mastectomy	[Not Available]	Negative	[Not Available]	[Not Applicable]	[Not Available]	[Not Available]	[Not Available]	[Not Available]	YES	20	3	[Not Available]	7th	T3	N1a	M0	Stage IIIA	[Not Available]	[Not Available]	Positive	[Not Available]	[Not Available]	[Not Available]	[Not Available]	[Not Available]	Positive
TCGA-D8-A3Z6	A6E5F869-1182-4F81-B4BB-CF55261C8F3F	03/07/2012	YES	NO	-20629	FEMALE	Post (prior bilateral ovariectomy OR >12 mo since LMP with no prior hysterectomy)	WHITE	NOT HISPANIC OR LATINO	No	No	TUMOR FREE	Alive	185	[Not Applicable]	[Not Available]	[Not Available]	[Not Applicable]	2011	56	Core needle biopsy	[Not Applicable]	Modified Radical Mastectomy	[Not Available]	Negative	[Not Available]	[Not Applicable]	[Not Available]	Other (specify)	mastectomy with TLND	NO	YES	22	19	[Not Available]	7th	T3	N3a	M0	Stage IIIC	[Not Available]	[Not Available]	Positive	[Not Available]	[Not Available]	[Not Available]	[Not Available]	[Not Available]	Positive
TCGA-D8-A27I	9c55032f-4db7-4026-ae83-8d060dd8e3fe	18/07/2011	YES	NO	-21327	FEMALE	Post (prior bilateral ovariectomy OR >12 mo since LMP with no prior hysterectomy)	WHITE	NOT HISPANIC OR LATINO	No	No	TUMOR FREE	Alive	186	[Not Applicable]	[Not Available]	[Not Available]	[Not Applicable]	2010	58	Core needle biopsy	[Not Applicable]	Modified Radical Mastectomy	[Not Available]	Negative	[Not Available]	[Not Applicable]	[Not Available]	Axillary lymph node dissection alone	[Not Available]	NO	YES	10	4	0	7th	T1c	N2a	M0	Stage IIIA	[Not Available]	[Not Available]	Positive	[Not Available]	[Not Available]	[Not Available]	>75%	manual counting	Positive
TCGA-D8-A1JG	7f2a63e6-64d5-4be1-9814-e8416fc9e688	28/03/2011	YES	NO	-22878	FEMALE	Post (prior bilateral ovariectomy OR >12 mo since LMP with no prior hysterectomy)	WHITE	NOT HISPANIC OR LATINO	No	No	TUMOR FREE	Alive	187	[Not Applicable]	[Not Available]	[Not Available]	[Not Applicable]	2010	62	Other method, specify:	intraoperative examination	Lumpectomy	[Not Available]	Negative	[Not Available]	[Not Applicable]	[Not Available]	Sentinel node biopsy alone	[Not Available]	NO	YES	1	0	[Not Available]	7th	T2	N0	M0	Stage IIA	[Not Available]	[Not Available]	Negative	[Not Available]	[Not Available]	[Not Available]	[Not Available]	[Not Available]	Negative
TCGA-EW-A1PC	F45210D3-9E66-4F5E-BEF1-5EE5547CC893	28/09/2011	NO	YES	-24434	FEMALE	Post (prior bilateral ovariectomy OR >12 mo since LMP with no prior hysterectomy)	BLACK OR AFRICAN AMERICAN	NOT HISPANIC OR LATINO	No	No	TUMOR FREE	Alive	187	[Not Applicable]	[Not Available]	[Not Available]	[Not Applicable]	2011	66	Core needle biopsy	[Not Applicable]	Modified Radical Mastectomy	[Not Available]	Negative	[Not Available]	[Not Applicable]	[Not Available]	Sentinel node biopsy alone	[Not Available]	YES	YES	2	0	0	7th	T3	N0 (i-)	MX	Stage IIB	[Not Available]	[Not Available]	Positive	90-99%	3 Point Scale	3+	[Not Available]	[Not Available]	Positive
TCGA-A7-A0CJ	d69e59a8-b10b-46f5-b859-b6c178d90506	07/10/2010	YES	NO	-21014	FEMALE	Post (prior bilateral ovariectomy OR >12 mo since LMP with no prior hysterectomy)	WHITE	NOT HISPANIC OR LATINO	No	No	TUMOR FREE	Alive	189	[Not Applicable]	[Not Available]	[Not Available]	[Not Applicable]	2010	57	Core needle biopsy	[Not Applicable]	Lumpectomy	[Not Available]	Positive	Other	Re-excision of the inferior margin	[Not Available]	Sentinel lymph node biopsy plus axillary dissection	[Not Available]	YES	[Not Available]	1	0	0	[Not Available]	T2	N0 (i-)	M0	Stage IIA	[Not Available]	[Not Available]	Positive	90-99%	[Not Available]	[Not Available]	[Not Available]	[Not Available]	Positive
TCGA-LL-A8F5	E1786E78-AC46-46FD-8CE0-8F7456E46082	19/02/2014	YES	NO	-22544	FEMALE	Post (prior bilateral ovariectomy OR >12 mo since LMP with no prior hysterectomy)	BLACK OR AFRICAN AMERICAN	NOT HISPANIC OR LATINO	No	No	[Unknown]	Alive	189	[Not Applicable]	NO	YES	[Not Applicable]	2013	61	Core needle biopsy	[Not Applicable]	Lumpectomy	[Not Available]	Negative	[Not Available]	[Not Applicable]	[Not Available]	Sentinel node biopsy alone	[Not Available]	YES	YES	3	0	0	7th	T2	N0 (i-)	MX	Stage IIA	[Not Available]	[Not Available]	Positive	20-29%	3 Point Scale	1+	[Not Available]	[Not Available]	Negative
TCGA-AN-A0FS	10c9be1e-2cc0-45e4-8d2c-c013ea63ef05	20/12/2010	NO	YES	-20352	FEMALE	Peri (6-12 months since last menstrual period)	WHITE	NOT HISPANIC OR LATINO	No	No	TUMOR FREE	Alive	191	[Not Applicable]	[Not Available]	[Not Available]	[Not Applicable]	2010	55	Tumor resection	[Not Applicable]	Modified Radical Mastectomy	[Not Available]	Negative	[Not Available]	[Not Applicable]	[Not Available]	Axillary lymph node dissection alone	[Not Available]	NO	[Not Available]	14	0	0	7th	T1c	N0	M0	Stage IA	[Not Available]	[Not Available]	Positive	90-99%	[Not Available]	3+	230	dextran coated charcoal	Negative
TCGA-EW-A2FW	E6F527A2-38EB-457E-BB39-3C5B9C0BCBEC	05/10/2011	NO	YES	-19085	FEMALE	Post (prior bilateral ovariectomy OR >12 mo since LMP with no prior hysterectomy)	WHITE	HISPANIC OR LATINO	No	No	TUMOR FREE	Alive	191	[Not Applicable]	[Not Available]	[Not Available]	invasive papillary carcinoma	2011	52	Core needle biopsy	[Not Applicable]	Lumpectomy	[Not Available]	Negative	[Not Available]	[Not Applicable]	[Not Available]	Sentinel node biopsy alone	[Not Available]	YES	YES	6	0	0	7th	T2	N0 (i-)	MX	Stage IIA	[Not Available]	[Not Available]	Positive	90-99%	3 Point Scale	3+	[Not Available]	[Not Available]	Positive
TCGA-AC-A3W7	2481A671-760B-428C-968D-42E25FD42AC5	17/10/2012	YES	NO	-24327	FEMALE	Post (prior bilateral ovariectomy OR >12 mo since LMP with no prior hysterectomy)	WHITE	NOT HISPANIC OR LATINO	No	No	TUMOR FREE	Alive	192	[Not Applicable]	[Unknown]	[Unknown]	[Not Applicable]	2012	66	Core needle biopsy	[Not Applicable]	Simple Mastectomy	[Not Available]	Negative	[Not Available]	[Not Applicable]	[Not Available]	Sentinel node biopsy alone	[Not Available]	NO	YES	2	1	[Not Available]	7th	T2	N1a	MX	Stage IIB	[Not Available]	[Not Available]	Positive	90-99%	[Not Available]	[Not Available]	[Not Available]	[Not Available]	Negative
TCGA-D8-A1XT	64975923-d032-4182-8565-59fc37127d8d	16/05/2011	YES	NO	-22448	FEMALE	Post (prior bilateral ovariectomy OR >12 mo since LMP with no prior hysterectomy)	WHITE	NOT HISPANIC OR LATINO	No	No	TUMOR FREE	Alive	193	[Not Applicable]	[Not Available]	[Not Available]	[Not Applicable]	2010	61	Fine needle aspiration biopsy	[Not Applicable]	Modified Radical Mastectomy	[Not Available]	Negative	[Not Available]	[Not Applicable]	[Not Available]	Axillary lymph node dissection alone	[Not Available]	NO	YES	10	3	0	7th	T1c	N1a	M0	Stage IIA	[Not Available]	[Not Available]	Negative	[Not Available]	[Not Available]	[Not Available]	0%	% IHC	Negative
TCGA-OL-A97C	6FFD1B8C-6F0B-456A-9160-E0C8021E5897	18/03/2014	NO	YES	-24735	FEMALE	Post (prior bilateral ovariectomy OR >12 mo since LMP with no prior hysterectomy)	BLACK OR AFRICAN AMERICAN	NOT HISPANIC OR LATINO	No	No	TUMOR FREE	Alive	195	[Not Applicable]	NO	[Unknown]	malignant phyllodes	2013	67	Fine needle aspiration biopsy	[Not Applicable]	Simple Mastectomy	[Not Available]	[Not Available]	[Not Available]	[Not Applicable]	[Not Available]	[Not Available]	[Not Available]	[Not Available]	YES	6	0	[Not Available]	7th	T3	N0	M0	Stage IIB	[Not Available]	[Not Available]	Negative	[Not Available]	[Not Available]	[Not Available]	[Not Available]	[Not Available]	Negative
TCGA-A7-A13F	2cf68894-168b-458b-af4f-53cad72989a8	02/03/2011	YES	NO	-16363	FEMALE	Pre (<6 months since LMP AND no prior bilateral ovariectomy AND not on estrogen replacement)	WHITE	NOT HISPANIC OR LATINO	No	No	TUMOR FREE	Alive	196	[Not Applicable]	[Not Available]	[Not Available]	[Not Applicable]	2010	44	Core needle biopsy	[Not Applicable]	Modified Radical Mastectomy	[Not Available]	Negative	[Not Available]	[Not Applicable]	[Not Available]	Sentinel lymph node biopsy plus axillary dissection	[Not Available]	NO	[Not Available]	11	3	[Not Available]	[Not Available]	T3	N1a	M0	Stage IIIA	[Not Available]	[Not Available]	Positive	[Not Available]	[Not Available]	[Not Available]	[Not Available]	[Not Available]	Positive
TCGA-AN-A0FD	c6086936-7544-4da0-8c0c-114166848483	20/12/2010	NO	YES	-26007	FEMALE	Post (prior bilateral ovariectomy OR >12 mo since LMP with no prior hysterectomy)	WHITE	NOT HISPANIC OR LATINO	No	No	TUMOR FREE	Alive	196	[Not Applicable]	[Not Available]	[Not Available]	[Not Applicable]	2010	71	Tumor resection	[Not Applicable]	Modified Radical Mastectomy	[Not Available]	Negative	[Not Available]	[Not Applicable]	[Not Available]	Axillary lymph node dissection alone	[Not Available]	NO	[Not Available]	14	0	0	[Not Available]	T2	N0	M0	Stage IIA	[Not Available]	[Not Available]	Positive	80-89%	[Not Available]	3+	[Not Available]	dextran coated charcoal	Positive
TCGA-BH-A28Q	32861b48-83f5-43a3-bb54-45215ad2c5d6	29/09/2011	NO	YES	-16882	FEMALE	Pre (<6 months since LMP AND no prior bilateral ovariectomy AND not on estrogen replacement)	WHITE	NOT HISPANIC OR LATINO	No	No	TUMOR FREE	Alive	196	[Not Applicable]	[Not Available]	[Not Available]	[Not Applicable]	2010	46	Fine needle aspiration biopsy	[Not Applicable]	Modified Radical Mastectomy	with axillary node dissection and prophylactic left simple mastectomy	[Not Available]	[Not Available]	[Not Applicable]	[Not Available]	[Not Available]	[Not Available]	[Not Available]	YES	18	2	[Not Available]	7th	T2	N1a	M0	Stage IIB	[Not Available]	[Not Available]	Positive	[Not Available]	[Not Available]	[Not Available]	[Not Available]	[Not Available]	Positive
TCGA-AN-A0AL	3e9f93c0-aa79-4b4c-bd6c-b3325912362a	21/12/2010	NO	YES	-15286	FEMALE	Pre (<6 months since LMP AND no prior bilateral ovariectomy AND not on estrogen replacement)	WHITE	NOT HISPANIC OR LATINO	No	No	TUMOR FREE	Alive	198	[Not Applicable]	[Not Available]	[Not Available]	[Not Applicable]	2010	41	Tumor resection	[Not Applicable]	Modified Radical Mastectomy	[Not Available]	Negative	[Not Available]	[Not Applicable]	[Not Available]	Axillary lymph node dissection alone	[Not Available]	NO	[Not Available]	5	0	0	7th	T4	N0	M0	Stage IIIB	[Not Available]	[Not Available]	Negative	<10%	[Not Available]	0	[Not Available]	dextran coated charcoal	Negative
TCGA-BH-A8G0	59D60247-E549-4326-A672-50B05C13A291	26/03/2014	YES	NO	-19975	FEMALE	Peri (6-12 months since last menstrual period)	WHITE	NOT HISPANIC OR LATINO	No	No	TUMOR FREE	Alive	199	[Not Applicable]	NO	YES	[Not Applicable]	2012	54	Core needle biopsy	[Not Applicable]	Simple Mastectomy	[Not Available]	Negative	[Not Available]	[Not Applicable]	[Not Available]	[Not Available]	[Not Available]	[Not Available]	YES	3	3	[Not Available]	7th	T2	N1a	M0	Stage IIB	[Not Available]	[Not Available]	Positive	[Not Available]	[Not Available]	[Not Available]	[Not Available]	[Not Available]	Positive
TCGA-A7-A4SB	A947A945-4721-45CC-BC45-13B8EA41C10E	20/02/2013	YES	NO	-20539	FEMALE	Post (prior bilateral ovariectomy OR >12 mo since LMP with no prior hysterectomy)	WHITE	NOT HISPANIC OR LATINO	No	No	TUMOR FREE	Alive	200	[Not Applicable]	YES	YES	[Not Applicable]	2012	56	Core needle biopsy	[Not Applicable]	Lumpectomy	[Not Available]	Positive	Other	Right Breast reexcision	Negative	Sentinel node biopsy alone	[Not Available]	YES	YES	2	0	1	7th	T3	N1mi	M0	Stage IIIA	[Not Available]	[Not Available]	Positive	70-79%	3 Point Scale	[Not Available]	[Not Available]	[Not Available]	Positive
TCGA-D8-A1XB	d2694b09-7844-4496-865c-5d3d8cd03330	16/05/2011	YES	NO	-22976	FEMALE	Post (prior bilateral ovariectomy OR >12 mo since LMP with no prior hysterectomy)	WHITE	NOT HISPANIC OR LATINO	No	No	TUMOR FREE	Alive	201	[Not Applicable]	[Not Available]	[Not Available]	[Not Applicable]	2010	62	Core needle biopsy	[Not Applicable]	Modified Radical Mastectomy	[Not Available]	Negative	[Not Available]	[Not Applicable]	[Not Available]	Axillary lymph node dissection alone	[Not Available]	NO	YES	10	1	0	7th	T2	N1a	M0	Stage IIB	[Not Available]	[Not Available]	Positive	[Not Available]	[Not Available]	[Not Available]	>75%	% IHC	Positive
TCGA-LD-A74U	38A4E9BD-93E9-432D-A756-3B1055B823BD	30/12/2013	YES	NO	-28981	FEMALE	[Not Available]	WHITE	NOT HISPANIC OR LATINO	Yes	No	WITH TUMOR	Alive	203	[Not Applicable]	NO	YES	Invasive lobular carcinoma, classical type, focal pleomorphic type	2013	79	Core needle biopsy	[Not Applicable]	Lumpectomy	[Not Available]	Negative	[Not Available]	[Not Applicable]	[Not Available]	Axillary lymph node dissection alone	[Not Available]	[Unknown]	YES	12	11	[Not Available]	7th	T3	N3a	M0	Stage IIIC	[Not Available]	[Not Available]	Positive	<10%	3 Point Scale	3+	[Not Available]	[Not Available]	Negative
TCGA-A2-A4S2	9DDC014D-9A8B-407B-845F-452A73F08E5E	28/02/2013	YES	NO	-22936	FEMALE	Post (prior bilateral ovariectomy OR >12 mo since LMP with no prior hysterectomy)	WHITE	NOT HISPANIC OR LATINO	No	No	TUMOR FREE	Alive	205	[Not Applicable]	NO	YES	[Not Applicable]	2012	62	Core needle biopsy	[Not Applicable]	Modified Radical Mastectomy	[Not Available]	Negative	[Not Available]	[Not Applicable]	[Not Available]	Axillary lymph node dissection alone	[Not Available]	NO	YES	10	5	0	7th	T3	N2	M0	Stage IIIA	[Not Available]	[Not Available]	Positive	90-99%	3 Point Scale	2+	[Not Available]	[Not Available]	Positive
TCGA-S3-A6ZG	1A679332-30A3-4495-A2E5-39D299E14333	12/11/2013	YES	NO	-26141	FEMALE	Post (prior bilateral ovariectomy OR >12 mo since LMP with no prior hysterectomy)	BLACK OR AFRICAN AMERICAN	NOT HISPANIC OR LATINO	No	No	TUMOR FREE	Alive	207	[Not Applicable]	NO	YES	Invasive mixed ductal and lobular carcinoma	2013	71	Excisional Biopsy	[Not Applicable]	Lumpectomy	[Not Available]	Negative	[Not Available]	[Not Applicable]	[Not Available]	Sentinel node biopsy alone	[Not Available]	YES	YES	3	1	0	7th	T2	N1	M0	Stage IIB	[Not Available]	[Not Available]	Positive	90-99%	3 Point Scale	[Not Available]	Moderate	CAP scoring guideline 2010	Positive
TCGA-A7-A13G	6cd9baf5-bbe0-4c1e-a87f-c53b3af22890	16/05/2011	YES	NO	-28969	FEMALE	Post (prior bilateral ovariectomy OR >12 mo since LMP with no prior hysterectomy)	WHITE	NOT HISPANIC OR LATINO	Yes	No	TUMOR FREE	Alive	208	[Not Applicable]	[Not Available]	[Not Available]	[Not Applicable]	2010	79	Core needle biopsy	[Not Applicable]	Simple Mastectomy	[Not Available]	Negative	[Not Available]	[Not Applicable]	[Not Available]	Sentinel node biopsy alone	[Not Available]	NO	YES	1	0	[Not Available]	7th	T2	N0	MX	Stage IIA	[Not Available]	[Not Available]	Positive	90-99%	[Not Available]	[Not Available]	[Not Available]	[Not Available]	Positive
TCGA-S3-AA15	E783E518-C1E5-4EAC-8EAF-E2D65CCD9692	18/04/2014	YES	NO	-18659	FEMALE	Post (prior bilateral ovariectomy OR >12 mo since LMP with no prior hysterectomy)	BLACK OR AFRICAN AMERICAN	NOT HISPANIC OR LATINO	No	No	TUMOR FREE	Alive	209	[Not Applicable]	NO	YES	[Not Applicable]	2013	51	Core needle biopsy	[Not Applicable]	Simple Mastectomy	[Not Available]	Negative	[Not Available]	[Not Applicable]	[Not Available]	Sentinel lymph node biopsy plus axillary dissection	[Not Available]	YES	YES	13	2	0	7th	T2	N1a	cM0 (i+)	Stage IIB	[Not Available]	[Not Available]	Negative	[Not Available]	[Not Available]	[Not Available]	[Not Available]	CAP SCORING GUIDELINE 2010	Negative
TCGA-A7-A26G	5ed024e8-d05e-4c65-9441-eda9930ccc82	10/08/2011	YES	NO	-18362	FEMALE	Pre (<6 months since LMP AND no prior bilateral ovariectomy AND not on estrogen replacement)	BLACK OR AFRICAN AMERICAN	NOT HISPANIC OR LATINO	No	No	[Not Available]	Alive	210	[Not Applicable]	[Not Available]	[Not Available]	Invasive ductal carcinoma with Metaplastic features (Area of sarcomatoid carcinoma)	2010	50	Core needle biopsy	[Not Applicable]	Other	Total Mastectomy	Negative	[Not Available]	[Not Applicable]	[Not Available]	Sentinel lymph node biopsy plus axillary dissection	[Not Available]	NO	YES	2	0	[Not Available]	7th	T2	N0 (i+)	M0	Stage IIA	[Not Available]	[Not Available]	Negative	[Not Available]	[Not Available]	[Not Available]	[Not Available]	[Not Available]	Negative
TCGA-A7-A5ZV	0EC70E40-07DF-461D-8FF9-351240A0D454	14/05/2013	YES	NO	-22966	FEMALE	Post (prior bilateral ovariectomy OR >12 mo since LMP with no prior hysterectomy)	BLACK OR AFRICAN AMERICAN	NOT HISPANIC OR LATINO	No	No	TUMOR FREE	Alive	210	[Not Applicable]	NO	YES	[Not Applicable]	2012	62	Core needle biopsy	[Not Applicable]	Lumpectomy	[Not Available]	Negative	[Not Available]	[Not Applicable]	[Not Available]	Sentinel node biopsy alone	[Not Available]	NO	YES	2	0	[Not Available]	7th	T2	N0	M0	Stage IIA	[Not Available]	[Not Available]	Negative	[Not Available]	[Not Available]	[Not Available]	[Not Available]	[Not Available]	Negative
TCGA-BH-A201	3bf81a9f-abb4-4495-a514-fd3865e13a03	08/09/2011	NO	YES	-23423	FEMALE	Post (prior bilateral ovariectomy OR >12 mo since LMP with no prior hysterectomy)	WHITE	NOT HISPANIC OR LATINO	No	No	TUMOR FREE	Alive	210	[Not Applicable]	[Not Available]	[Not Available]	[Not Applicable]	2011	64	Core needle biopsy	[Not Applicable]	Other	segmental mastectomy with sentinel lymph node biopsy and wire localization	[Not Available]	[Not Available]	[Not Applicable]	[Not Available]	[Not Available]	[Not Available]	[Not Available]	YES	2	0	[Not Available]	7th	T1	N0	M0	Stage IA	[Not Available]	[Not Available]	Positive	[Not Available]	[Not Available]	[Not Available]	[Not Available]	[Not Available]	Positive
TCGA-D8-A13Z	5a17dcd9-5ced-4a69-8069-23c7fd0649d1	27/02/2011	YES	NO	-18942	FEMALE	Post (prior bilateral ovariectomy OR >12 mo since LMP with no prior hysterectomy)	WHITE	NOT HISPANIC OR LATINO	No	No	[Not Available]	Alive	210	[Not Applicable]	[Not Available]	[Not Available]	[Not Applicable]	2010	51	Fine needle aspiration biopsy	[Not Applicable]	Modified Radical Mastectomy	[Not Available]	Negative	[Not Available]	[Not Applicable]	[Not Available]	Axillary lymph node dissection alone	[Not Available]	[Not Available]	YES	11	9	[Not Available]	7th	T2	N2a	M0	[Not Available]	[Not Available]	[Not Available]	Negative	[Not Available]	[Not Available]	[Not Available]	[Not Available]	[Not Available]	Negative
TCGA-D8-A27G	6f6e7356-3521-4674-8eec-ad01340d4b8e	18/07/2011	YES	NO	-27521	FEMALE	Post (prior bilateral ovariectomy OR >12 mo since LMP with no prior hysterectomy)	WHITE	NOT HISPANIC OR LATINO	No	No	TUMOR FREE	Alive	210	[Not Applicable]	[Not Available]	[Not Available]	[Not Applicable]	2010	75	Core needle biopsy	[Not Applicable]	Modified Radical Mastectomy	[Not Available]	Negative	[Not Available]	[Not Applicable]	[Not Available]	Axillary lymph node dissection alone	[Not Available]	NO	YES	31	0	0	7th	T2	N0	M0	Stage IIA	[Not Available]	[Not Available]	Positive	[Not Available]	[Not Available]	[Not Available]	>75%	manual counting	Positive
TCGA-LL-A50Y	91DA548B-5C64-49C3-A44A-1EF115F53311	08/03/2013	YES	NO	-30934	FEMALE	Post (prior bilateral ovariectomy OR >12 mo since LMP with no prior hysterectomy)	WHITE	NOT HISPANIC OR LATINO	Yes	No	TUMOR FREE	Alive	210	[Not Applicable]	NO	YES	[Not Applicable]	2012	84	Core needle biopsy	[Not Applicable]	Modified Radical Mastectomy	[Not Available]	Negative	[Not Available]	[Not Applicable]	[Not Available]	Axillary lymph node dissection alone	[Not Available]	YES	YES	8	0	0	7th	T2	N0	MX	Stage IIA	[Not Available]	[Not Available]	Positive	90-99%	3 Point Scale	[Not Available]	[Not Available]	[Not Available]	Positive
TCGA-S3-A6ZF	FBEE40F1-D6D8-4156-8D42-36E09BB9F095	12/11/2013	YES	NO	-23650	FEMALE	Post (prior bilateral ovariectomy OR >12 mo since LMP with no prior hysterectomy)	BLACK OR AFRICAN AMERICAN	NOT HISPANIC OR LATINO	No	No	TUMOR FREE	Alive	212	[Not Applicable]	NO	YES	[Not Applicable]	2013	64	Fine needle aspiration biopsy	[Not Applicable]	Simple Mastectomy	[Not Available]	Negative	[Not Available]	[Not Applicable]	[Not Available]	Sentinel node biopsy alone	[Not Available]	YES	YES	1	0	0	7th	T2	N0	M0	Stage IIA	[Not Available]	[Not Available]	Positive	90-99%	3 Point Scale	[Not Available]	Moderate	CAP scoring guideline 2010	Positive
TCGA-AN-A0FK	2f4cbedf-ed7e-45a2-bf34-f1d1e696bdde	20/12/2010	NO	YES	-32462	FEMALE	Post (prior bilateral ovariectomy OR >12 mo since LMP with no prior hysterectomy)	WHITE	NOT HISPANIC OR LATINO	No	No	TUMOR FREE	Alive	213	[Not Applicable]	[Not Available]	[Not Available]	[Not Applicable]	2010	88	Tumor resection	[Not Applicable]	Modified Radical Mastectomy	[Not Available]	Negative	[Not Available]	[Not Applicable]	[Not Available]	Axillary lymph node dissection alone	[Not Available]	NO	[Not Available]	7	0	0	[Not Available]	T4	N0	M0	Stage IIIB	[Not Available]	[Not Available]	Positive	90-99%	[Not Available]	3+	230	dextran coated charcoal	Positive
TCGA-A7-A4SC	EC0AB947-9341-4FFF-BDA4-FDFB9434D508	20/02/2013	YES	NO	-23008	FEMALE	Post (prior bilateral ovariectomy OR >12 mo since LMP with no prior hysterectomy)	WHITE	NOT HISPANIC OR LATINO	No	No	TUMOR FREE	Alive	215	[Not Applicable]	YES	YES	[Not Applicable]	2012	62	Core needle biopsy	[Not Applicable]	Simple Mastectomy	[Not Available]	Negative	[Not Available]	[Not Applicable]	[Not Available]	[Not Available]	[Not Available]	YES	YES	1	0	0	7th	T3	N0	MX	Stage IIB	[Not Available]	[Not Available]	Positive	90-99%	[Not Available]	[Not Available]	[Not Available]	[Not Available]	Negative
TCGA-B6-A400	D9A1C06F-7B50-46B0-878E-89E8C31863AE	20/09/2012	NO	YES	-16022	FEMALE	[Unknown]	BLACK OR AFRICAN AMERICAN	NOT HISPANIC OR LATINO	No	No	TUMOR FREE	Alive	215	[Not Applicable]	YES	YES	[Not Applicable]	2008	43	Tumor resection	[Not Applicable]	Lumpectomy	[Not Available]	Negative	[Not Available]	[Not Applicable]	[Not Available]	Sentinel lymph node biopsy plus axillary dissection	[Not Available]	NO	YES	5	4	[Not Available]	6th	T2	N2a	M0	Stage IIIA	[Not Available]	[Not Available]	Negative	<10%	4 Point Scale	1+	[Not Available]	[Not Available]	Negative
TCGA-D8-A1JN	28911b97-42bf-4189-9961-522fc0aeebc6	29/03/2011	YES	NO	-29331	FEMALE	Post (prior bilateral ovariectomy OR >12 mo since LMP with no prior hysterectomy)	WHITE	NOT HISPANIC OR LATINO	No	No	TUMOR FREE	Alive	217	[Not Applicable]	[Not Available]	[Not Available]	[Not Applicable]	2010	80	Incisional Biopsy	[Not Applicable]	Modified Radical Mastectomy	[Not Available]	Negative	[Not Available]	[Not Applicable]	[Not Available]	Axillary lymph node dissection alone	[Not Available]	[Not Available]	YES	13	11	[Not Available]	7th	T3	N3a	MX	Stage IIIC	[Not Available]	[Not Available]	Positive	[Not Available]	[Not Available]	[Not Available]	>75%	manual counting	Positive
TCGA-E2-A3DX	31427699-E27A-4035-8925-6D8D6900D097	17/01/2012	NO	YES	-15969	FEMALE	Pre (<6 months since LMP AND no prior bilateral ovariectomy AND not on estrogen replacement)	WHITE	NOT HISPANIC OR LATINO	No	No	TUMOR FREE	Alive	217	[Not Applicable]	[Not Available]	[Not Available]	[Not Applicable]	2011	43	Core needle biopsy	[Not Applicable]	Modified Radical Mastectomy	[Not Available]	Positive	[Not Evaluated]	[Not Applicable]	[Not Available]	Axillary lymph node dissection alone	[Not Available]	NO	YES	36	25	[Not Available]	7th	T2	N3	M0	Stage IIIC	[Not Available]	[Not Available]	Positive	[Not Available]	[Not Available]	[Not Available]	Allred score = 7	[Not Available]	Positive
TCGA-AN-A0FN	c2a742fe-3e8b-4210-85a6-7191a1123609	28/12/2010	NO	YES	-22629	FEMALE	Post (prior bilateral ovariectomy OR >12 mo since LMP with no prior hysterectomy)	WHITE	NOT HISPANIC OR LATINO	No	No	TUMOR FREE	Alive	218	[Not Applicable]	[Not Available]	[Not Available]	[Not Applicable]	2010	61	Tumor resection	[Not Applicable]	Modified Radical Mastectomy	[Not Available]	Negative	[Not Available]	[Not Applicable]	[Not Available]	Axillary lymph node dissection alone	[Not Available]	NO	[Not Available]	10	0	0	7th	T1c	N0	M0	Stage IA	[Not Available]	[Not Available]	Positive	90-99%	[Not Available]	3+	250	dextran coated charcoal	Positive
TCGA-D8-A1XM	92529232-8504-4541-b7e2-4df8f497c413	16/05/2011	YES	NO	-21056	FEMALE	Post (prior bilateral ovariectomy OR >12 mo since LMP with no prior hysterectomy)	WHITE	NOT HISPANIC OR LATINO	No	No	TUMOR FREE	Alive	218	[Not Applicable]	[Not Available]	[Not Available]	[Not Applicable]	2010	57	Fine needle aspiration biopsy	[Not Applicable]	Lumpectomy	[Not Available]	Negative	[Not Available]	[Not Applicable]	[Not Available]	Sentinel node biopsy alone	[Not Available]	NO	YES	1	0	0	7th	T1c	N0	M0	Stage IA	[Not Available]	[Not Available]	Positive	[Not Available]	[Not Available]	[Not Available]	>75%	% IHC	Positive
TCGA-S3-AA14	929ACC67-B8BF-4F65-9110-380E44AB66B7	18/04/2014	YES	NO	-17352	FEMALE	Post (prior bilateral ovariectomy OR >12 mo since LMP with no prior hysterectomy)	BLACK OR AFRICAN AMERICAN	NOT HISPANIC OR LATINO	No	No	TUMOR FREE	Alive	218	[Not Applicable]	YES	YES	[Not Applicable]	2013	47	Core needle biopsy	[Not Applicable]	Other	EXCISION WITH NEEDLE WIRE LOCALIZATION	Negative	[Not Available]	[Not Applicable]	[Not Available]	Sentinel node biopsy alone	[Not Available]	YES	YES	4	0	3	7th	T1	N0 (i+)	cM0 (i+)	Stage I	[Not Available]	[Not Available]	Positive	70-79%	3 Point Scale	3+	[Not Available]	CAP SCORING GUIDELINE 2010	Positive
TCGA-E2-A56Z	45C3975C-D333-4237-93F7-E12DC2451C38	20/06/2013	NO	YES	-25282	FEMALE	Post (prior bilateral ovariectomy OR >12 mo since LMP with no prior hysterectomy)	BLACK OR AFRICAN AMERICAN	NOT HISPANIC OR LATINO	No	No	TUMOR FREE	Alive	219	[Not Applicable]	YES	YES	[Not Applicable]	2012	69	Core needle biopsy	[Not Applicable]	Lumpectomy	[Not Available]	Negative	[Not Available]	[Not Applicable]	[Not Available]	Sentinel lymph node biopsy plus axillary dissection	[Not Available]	NO	YES	16	1	[Not Available]	7th	T2	N1a	M0	Stage IIB	[Not Available]	[Not Available]	Positive	10-19%	[Not Available]	[Not Available]	Allred Score	Allred 8 = 5+3	Positive
TCGA-BH-A18I	9c1ceb7d-6fed-4c2f-a89a-bf3c5b15ca58	07/06/2011	NO	YES	-19489	FEMALE	Post (prior bilateral ovariectomy OR >12 mo since LMP with no prior hysterectomy)	WHITE	NOT HISPANIC OR LATINO	No	No	TUMOR FREE	Alive	220	[Not Applicable]	[Not Available]	[Not Available]	[Not Applicable]	2010	53	Core needle biopsy	[Not Applicable]	Other	segmental mastectomy	Positive	Modified radical mastectomy	[Not Applicable]	Negative	Sentinel node biopsy alone	[Not Available]	[Not Available]	YES	3	1	1	7th	T1c	N1a	cM0 (i+)	Stage IIA	[Not Available]	[Not Available]	Positive	[Not Available]	[Not Available]	[Not Available]	H score	[Not Available]	Positive
TCGA-OL-A66O	A45833E1-7CC9-4273-B408-620F74679A12	11/06/2013	NO	YES	-14272	FEMALE	Pre (<6 months since LMP AND no prior bilateral ovariectomy AND not on estrogen replacement)	BLACK OR AFRICAN AMERICAN	NOT HISPANIC OR LATINO	No	No	TUMOR FREE	Alive	220	[Not Applicable]	YES	YES	[Not Applicable]	2012	39	Core needle biopsy	[Not Applicable]	Modified Radical Mastectomy	[Not Available]	Negative	[Not Available]	[Not Applicable]	[Not Available]	Sentinel node biopsy alone	[Not Available]	[Unknown]	YES	17	3	[Not Available]	7th	T2	N1a	MX	Stage IIB	[Not Available]	[Not Available]	Positive	90-99%	[Not Available]	[Not Available]	[Not Available]	[Not Available]	Positive
TCGA-A2-A1FW	54883111-d475-4515-ba3f-fece8a71e79e	11/05/2011	YES	NO	-22779	FEMALE	Post (prior bilateral ovariectomy OR >12 mo since LMP with no prior hysterectomy)	WHITE	NOT HISPANIC OR LATINO	No	No	TUMOR FREE	Alive	221	[Not Applicable]	[Not Available]	[Not Available]	[Not Applicable]	2010	62	Core needle biopsy	[Not Applicable]	Modified Radical Mastectomy	[Not Available]	Negative	[Not Available]	[Not Applicable]	[Not Available]	Sentinel lymph node biopsy plus axillary dissection	[Not Available]	NO	YES	19	5	[Not Available]	7th	T3	N2a	M0	Stage IIIA	[Not Available]	[Not Available]	Positive	90-99%	[Not Available]	[Not Available]	[Not Available]	[Not Available]	Negative
TCGA-A2-A4RW	0D146997-CFDC-4587-888C-E876FC455C80	27/02/2013	YES	NO	-18060	FEMALE	Pre (<6 months since LMP AND no prior bilateral ovariectomy AND not on estrogen replacement)	WHITE	NOT HISPANIC OR LATINO	No	No	TUMOR FREE	Alive	222	[Not Applicable]	[Unknown]	[Unknown]	[Not Applicable]	2011	49	Core needle biopsy	[Not Applicable]	Modified Radical Mastectomy	[Not Available]	Negative	[Not Available]	[Not Applicable]	[Not Available]	Axillary lymph node dissection alone	[Not Available]	NO	YES	27	27	0	7th	T2	N3a	M0	Stage IIIC	[Not Available]	[Not Available]	Positive	80-89%	3 Point Scale	3+	[Not Available]	[Not Available]	Positive
TCGA-D8-A4Z1	80419545-4E5D-4BAF-8948-F84589B5EF3E	01/02/2013	YES	NO	-25097	FEMALE	Post (prior bilateral ovariectomy OR >12 mo since LMP with no prior hysterectomy)	WHITE	NOT HISPANIC OR LATINO	No	No	TUMOR FREE	Alive	223	[Not Applicable]	NO	YES	[Not Applicable]	2012	68	Core needle biopsy	[Not Applicable]	Simple Mastectomy	[Not Available]	Negative	[Not Available]	[Not Applicable]	[Not Available]	No axillary staging	[Not Available]	NO	YES	1	0	[Not Available]	7th	T1c	N0	M0	Stage IA	[Not Available]	[Not Available]	Positive	70-79%	[Not Available]	[Not Available]	[Not Available]	[Not Available]	Positive
TCGA-AN-A0AK	9e894662-b718-40f8-8899-b5e036cfbd76	21/12/2010	NO	YES	-27977	FEMALE	Post (prior bilateral ovariectomy OR >12 mo since LMP with no prior hysterectomy)	WHITE	NOT HISPANIC OR LATINO	No	No	TUMOR FREE	Alive	224	[Not Applicable]	[Not Available]	[Not Available]	[Not Applicable]	2010	76	Tumor resection	[Not Applicable]	Modified Radical Mastectomy	[Not Available]	Negative	[Not Available]	[Not Applicable]	[Not Available]	Axillary lymph node dissection alone	[Not Available]	NO	[Not Available]	11	0	0	[Not Available]	T2	N0	M0	Stage IIA	[Not Available]	[Not Available]	Positive	80-89%	[Not Available]	3+	230	dextran coated charcoal	Negative
TCGA-AR-A2LL	70FC011C-0F22-4026-9D72-87351126203A	14/02/2012	NO	YES	-25747	FEMALE	Post (prior bilateral ovariectomy OR >12 mo since LMP with no prior hysterectomy)	WHITE	NOT HISPANIC OR LATINO	Yes	No	[Not Available]	Alive	224	[Not Applicable]	[Not Available]	[Not Available]	[Not Applicable]	2007	70	Core needle biopsy	[Not Applicable]	Simple Mastectomy	[Not Available]	Negative	[Not Available]	[Not Applicable]	[Not Available]	Sentinel lymph node biopsy plus axillary dissection	[Not Available]	YES	YES	4	0	[Not Available]	6th	T3	N0	M0	Stage IIB	[Not Available]	[Not Available]	Positive	70-79%	[Not Available]	[Not Available]	[Not Available]	[Not Available]	Positive
TCGA-LL-A9Q3	6AF6D256-A753-46D2-B611-E4094FF265AA	21/05/2014	YES	NO	-25477	FEMALE	Post (prior bilateral ovariectomy OR >12 mo since LMP with no prior hysterectomy)	WHITE	NOT HISPANIC OR LATINO	No	No	[Unknown]	Alive	224	[Not Applicable]	NO	YES	[Not Applicable]	2013	69	Core needle biopsy	[Not Applicable]	Modified Radical Mastectomy	[Not Available]	Negative	[Not Available]	[Not Applicable]	[Not Available]	Axillary lymph node dissection alone	[Not Available]	YES	YES	28	28	0	7th	T3	N3a	MX	Stage IIIC	[Not Available]	[Not Available]	Positive	90-99%	3 Point Scale	3+	[Not Available]	[Not Available]	Positive
TCGA-BH-A5J0	DB55D9D9-DD56-4CA9-B1F1-0D929697B280	13/02/2014	YES	NO	-23072	FEMALE	Post (prior bilateral ovariectomy OR >12 mo since LMP with no prior hysterectomy)	BLACK OR AFRICAN AMERICAN	NOT HISPANIC OR LATINO	No	No	TUMOR FREE	Alive	225	[Not Applicable]	NO	NO	[Not Applicable]	2012	63	Core needle biopsy	[Not Applicable]	Simple Mastectomy	[Not Available]	Negative	[Not Available]	[Not Applicable]	[Not Available]	[Not Available]	[Not Available]	[Not Available]	YES	5	0	[Not Available]	7th	T1c	N0	M0	Stage IA	[Not Available]	[Not Available]	Positive	[Not Available]	[Not Available]	[Not Available]	[Not Available]	[Not Available]	Positive
TCGA-GI-A2C8	33fe5833-d7a0-43d7-a03d-56985ea448a6	21/10/2011	NO	YES	-23103	FEMALE	[Not Available]	WHITE	NOT HISPANIC OR LATINO	No	Yes	[Not Available]	Alive	225	[Not Applicable]	[Not Available]	[Not Available]	[Not Applicable]	2004	63	[Not Available]	[Not Applicable]	Modified Radical Mastectomy	[Not Available]	Negative	[Not Available]	[Not Applicable]	[Not Available]	Sentinel node biopsy alone	[Not Available]	NO	YES	10	0	[Not Available]	6th	T4b	N0	MX	Stage IIIB	[Not Available]	[Not Available]	Positive	90-99%	3 Point Scale	3+	[Not Available]	[Not Available]	Positive
TCGA-EW-A1J5	5d8ed961-a012-4b6b-bffb-9468d3953646	10/06/2011	NO	YES	-21559	FEMALE	Post (prior bilateral ovariectomy OR >12 mo since LMP with no prior hysterectomy)	WHITE	NOT HISPANIC OR LATINO	No	No	TUMOR FREE	Alive	227	[Not Applicable]	[Not Available]	[Not Available]	[Not Applicable]	2010	59	Core needle biopsy	[Not Applicable]	Other	total mastectomy	Negative	[Not Available]	[Not Applicable]	[Not Available]	Sentinel node biopsy alone	[Not Available]	YES	YES	1	0	0	7th	T3	N0 (i-)	M0	Stage IIB	[Not Available]	[Not Available]	Positive	90-99%	3 Point Scale	3+	[Not Available]	[Not Available]	Positive
TCGA-A7-A426	D48E9F25-F083-4F88-A92D-C12D9F765BA6	05/11/2012	YES	NO	-18296	FEMALE	Pre (<6 months since LMP AND no prior bilateral ovariectomy AND not on estrogen replacement)	WHITE	NOT HISPANIC OR LATINO	Yes	No	[Unknown]	Alive	229	[Not Applicable]	YES	YES	[Not Applicable]	2012	50	Core needle biopsy	[Not Applicable]	Simple Mastectomy	[Not Available]	Negative	[Not Available]	[Not Applicable]	[Not Available]	Sentinel lymph node biopsy plus axillary dissection	[Not Available]	YES	YES	20	13	[Not Available]	7th	T3	N3a	MX	Stage IIIC	[Not Available]	[Not Available]	Positive	70-79%	3 Point Scale	2+	[Not Available]	[Not Available]	Positive
TCGA-EW-A3U0	D9DC3B59-613D-469E-8B4F-6C5A557EB26A	24/05/2012	YES	NO	-22520	FEMALE	Post (prior bilateral ovariectomy OR >12 mo since LMP with no prior hysterectomy)	BLACK OR AFRICAN AMERICAN	NOT HISPANIC OR LATINO	No	No	TUMOR FREE	Alive	229	[Not Applicable]	[Not Available]	[Not Available]	[Not Applicable]	2011	61	Core needle biopsy	[Not Applicable]	Other	partial left mastectomy	Negative	[Not Available]	[Not Applicable]	[Not Available]	Sentinel lymph node biopsy plus axillary dissection	[Not Available]	NO	YES	25	1	[Not Available]	7th	T3	N1a	M0	Stage IIIA	[Not Available]	[Not Available]	Negative	[Not Available]	[Not Available]	[Not Available]	[Not Available]	[Not Available]	Negative
TCGA-OL-A5D8	6D4860B2-21C6-4B7B-9093-2F32700D0612	19/04/2013	NO	YES	-14853	FEMALE	Pre (<6 months since LMP AND no prior bilateral ovariectomy AND not on estrogen replacement)	BLACK OR AFRICAN AMERICAN	NOT HISPANIC OR LATINO	No	No	TUMOR FREE	Alive	229	[Not Applicable]	YES	YES	[Not Applicable]	2009	40	Core needle biopsy	[Not Applicable]	Simple Mastectomy	[Not Available]	[Unknown]	[Not Available]	[Not Applicable]	[Not Available]	Other (specify)	axillary ultrasound	NO	YES	2	[Not Available]	[Not Available]	6th	T3	N0	MX	Stage IIB	[Not Available]	[Not Available]	Positive	90-99%	[Not Available]	[Not Available]	[Not Available]	[Not Available]	Positive
TCGA-OL-A6VQ	34126CD5-CC38-4198-8582-C14FB5DB7ACB	20/02/2014	NO	YES	-18151	FEMALE	Pre (<6 months since LMP AND no prior bilateral ovariectomy AND not on estrogen replacement)	WHITE	NOT HISPANIC OR LATINO	No	No	TUMOR FREE	Alive	229	[Not Applicable]	[Unknown]	[Unknown]	[Not Applicable]	2012	49	[Not Available]	[Not Applicable]	Lumpectomy	[Not Available]	Positive	Mastectomy NOS	[Not Applicable]	Negative	[Not Available]	[Not Available]	[Not Available]	YES	1	0	[Not Available]	7th	T2	N0	MX	Stage IIA	[Not Available]	[Not Available]	Positive	90-99%	[Not Available]	[Not Available]	[Not Available]	[Not Available]	Positive
TCGA-AQ-A1H2	4d120899-9a80-4736-b097-285e9e261bcb	20/04/2011	YES	NO	-30958	FEMALE	Post (prior bilateral ovariectomy OR >12 mo since LMP with no prior hysterectomy)	WHITE	NOT HISPANIC OR LATINO	No	No	TUMOR FREE	Alive	230	[Not Applicable]	[Not Available]	[Not Available]	[Not Applicable]	2010	84	Core needle biopsy	[Not Applicable]	Modified Radical Mastectomy	[Not Available]	Negative	[Not Available]	[Not Applicable]	[Not Available]	Axillary lymph node dissection alone	[Not Available]	NO	YES	19	13	[Not Available]	7th	T2	N2a	MX	Stage IIIA	[Not Available]	[Not Available]	Positive	90-99%	[Not Available]	[Not Available]	[Not Available]	[Not Available]	Positive
TCGA-AN-A0FL	baf1207d-7d1a-4cad-ba58-62c26be2415e	28/12/2010	NO	YES	-22805	FEMALE	Post (prior bilateral ovariectomy OR >12 mo since LMP with no prior hysterectomy)	WHITE	NOT HISPANIC OR LATINO	No	No	TUMOR FREE	Alive	231	[Not Applicable]	[Not Available]	[Not Available]	[Not Applicable]	2010	62	Tumor resection	[Not Applicable]	Modified Radical Mastectomy	[Not Available]	Negative	[Not Available]	[Not Applicable]	[Not Available]	Axillary lymph node dissection alone	[Not Available]	NO	[Not Available]	8	0	0	[Not Available]	T2	N0	M0	Stage IIA	[Not Available]	[Not Available]	Negative	<10%	[Not Available]	1+	[Not Available]	dextran coated charcoal	Negative
TCGA-E2-A15M	59be60a3-e0f6-4d63-b98c-574ef92428c4	14/04/2011	NO	YES	-24266	FEMALE	Post (prior bilateral ovariectomy OR >12 mo since LMP with no prior hysterectomy)	WHITE	NOT HISPANIC OR LATINO	No	No	TUMOR FREE	Alive	235	[Not Applicable]	[Not Available]	[Not Available]	[Not Applicable]	2010	66	Tumor resection	[Not Applicable]	Lumpectomy	[Not Available]	Negative	[Not Available]	[Not Applicable]	[Not Available]	Sentinel node biopsy alone	[Not Available]	NO	YES	5	0	[Not Available]	7th	T2	N0	M0	Stage IIA	[Not Available]	[Not Available]	Positive	[Not Available]	[Not Available]	[Not Available]	Allred score = 8	[Not Available]	Positive
TCGA-D8-A1X6	42e47f3a-dff7-41e4-8f84-146d97e8ab72	09/06/2011	YES	NO	-29256	FEMALE	Post (prior bilateral ovariectomy OR >12 mo since LMP with no prior hysterectomy)	WHITE	NOT HISPANIC OR LATINO	No	No	TUMOR FREE	Alive	236	[Not Applicable]	[Not Available]	[Not Available]	[Not Applicable]	2010	80	Fine needle aspiration biopsy	[Not Applicable]	Modified Radical Mastectomy	[Not Available]	Negative	[Not Available]	[Not Applicable]	[Not Available]	Axillary lymph node dissection alone	[Not Available]	[Not Available]	YES	7	5	[Not Available]	7th	T3	N2a	MX	Stage IIIA	[Not Available]	[Not Available]	Positive	[Not Available]	[Not Available]	[Not Available]	>75%	manual counting	Positive
TCGA-D8-A1JM	3e775c99-ceda-4246-8d6f-0f58ca5097c8	29/03/2011	YES	NO	-21602	FEMALE	Post (prior bilateral ovariectomy OR >12 mo since LMP with no prior hysterectomy)	WHITE	NOT HISPANIC OR LATINO	No	No	TUMOR FREE	Alive	238	[Not Applicable]	[Not Available]	[Not Available]	[Not Applicable]	2010	59	Fine needle aspiration biopsy	[Not Applicable]	Modified Radical Mastectomy	[Not Available]	Negative	[Not Available]	[Not Applicable]	[Not Available]	Axillary lymph node dissection alone	[Not Available]	[Not Available]	YES	11	3	[Not Available]	7th	T2	N1a	M0	Stage IIB	[Not Available]	[Not Available]	Positive	<10%	[Not Available]	[Not Available]	[Not Available]	manual counting	Negative
TCGA-E2-A1LS	91a2f2af-e4b1-4a0b-ab20-6a36ce63c533	03/06/2011	NO	YES	-16887	FEMALE	Pre (<6 months since LMP AND no prior bilateral ovariectomy AND not on estrogen replacement)	WHITE	[Not Available]	No	No	TUMOR FREE	Alive	239	[Not Applicable]	[Not Available]	[Not Available]	[Not Applicable]	2010	46	Tumor resection	[Not Applicable]	Simple Mastectomy	[Not Available]	Negative	[Not Available]	[Not Applicable]	[Not Available]	Sentinel node biopsy alone	[Not Available]	NO	YES	5	0	[Not Available]	7th	T1c	N0	M0	Stage IA	[Not Available]	[Not Available]	Negative	[Not Available]	[Not Available]	[Not Available]	Allred score = 0	Allred score 0+0 = 0	Negative
TCGA-EW-A2FV	F45AA0B2-F3DE-4DB5-9730-E5C6C4E2ED3A	05/10/2011	NO	YES	-14316	FEMALE	Pre (<6 months since LMP AND no prior bilateral ovariectomy AND not on estrogen replacement)	WHITE	HISPANIC OR LATINO	No	No	TUMOR FREE	Alive	239	[Not Applicable]	[Not Available]	[Not Available]	invasive micropapillary ductal carcinoma	2011	39	Excisional Biopsy	[Not Applicable]	Modified Radical Mastectomy	[Not Available]	Negative	[Not Available]	[Not Applicable]	Negative	Axillary lymph node dissection alone	[Not Available]	NO	NO	32	29	[Not Available]	7th	T3	N3a	MX	Stage IIIC	[Not Available]	[Not Available]	Positive	90-99%	3 Point Scale	3+	[Not Available]	[Not Available]	Positive
TCGA-A7-A4SA	A2EFE7E1-ACA3-440F-825F-ED621EDCA69F	19/02/2013	YES	NO	-14906	FEMALE	Pre (<6 months since LMP AND no prior bilateral ovariectomy AND not on estrogen replacement)	WHITE	NOT HISPANIC OR LATINO	No	No	TUMOR FREE	Alive	241	[Not Applicable]	NO	YES	[Not Applicable]	2012	40	Core needle biopsy	[Not Applicable]	Simple Mastectomy	[Not Available]	Negative	[Not Available]	[Not Applicable]	[Not Available]	Sentinel lymph node biopsy plus axillary dissection	[Not Available]	YES	YES	10	1	0	7th	T2	N1a	M0	Stage IIB	[Not Available]	[Not Available]	Positive	80-89%	3 Point Scale	[Not Available]	[Not Available]	[Not Available]	Negative
TCGA-S3-AA10	23C31C2E-336C-4878-A476-CF8D811B4875	18/04/2014	YES	NO	-24075	FEMALE	Post (prior bilateral ovariectomy OR >12 mo since LMP with no prior hysterectomy)	BLACK OR AFRICAN AMERICAN	NOT HISPANIC OR LATINO	No	No	TUMOR FREE	Alive	241	[Not Applicable]	NO	YES	[Not Applicable]	2013	65	Fine needle aspiration biopsy	[Not Applicable]	Simple Mastectomy	[Not Available]	Negative	[Not Available]	[Not Applicable]	[Not Available]	Axillary lymph node dissection alone	[Not Available]	NO	YES	4	0	[Not Available]	7th	T2	N0	M0	Stage IIA	[Not Available]	[Not Available]	Negative	[Not Available]	3 Point Scale	[Not Available]	[Not Available]	CAP scoring guideline 2010	Negative
TCGA-A1-A0SM	784de7ac-8424-42eb-83d4-a1bebaa42b97	06/12/2010	NO	YES	-28198	MALE	[Not Available]	WHITE	NOT HISPANIC OR LATINO	No	No	TUMOR FREE	Alive	242	[Not Applicable]	[Not Available]	[Not Available]	[Not Applicable]	2007	77	Core needle biopsy	[Not Applicable]	Modified Radical Mastectomy	[Not Available]	Negative	[Not Available]	[Not Applicable]	[Not Available]	Sentinel lymph node biopsy plus axillary dissection	[Not Available]	[Not Available]	[Not Available]	3	0	[Not Available]	6th	T2	N0 (i-)	M0	Stage IIA	[Not Available]	[Not Available]	Positive	20-29%	[Not Available]	[Not Available]	[Not Available]	[Not Available]	Negative
TCGA-AN-A0FJ	546248b0-22a0-4b70-a437-76fb0a238a0d	27/12/2010	NO	YES	-21910	FEMALE	Peri (6-12 months since last menstrual period)	WHITE	NOT HISPANIC OR LATINO	No	No	TUMOR FREE	Alive	242	[Not Applicable]	[Not Available]	[Not Available]	[Not Applicable]	2010	59	Tumor resection	[Not Applicable]	Modified Radical Mastectomy	[Not Available]	Negative	[Not Available]	[Not Applicable]	[Not Available]	Axillary lymph node dissection alone	[Not Available]	NO	[Not Available]	14	8	0	[Not Available]	T2	N2	M1	Stage IV	[Not Available]	[Not Available]	Positive	10-19%	[Not Available]	1+	[Not Available]	dextran coated charcoal	Negative
TCGA-D8-A1XO	6a186809-3422-41d0-83d2-867145830936	16/05/2011	YES	NO	-20606	FEMALE	Post (prior bilateral ovariectomy OR >12 mo since LMP with no prior hysterectomy)	WHITE	NOT HISPANIC OR LATINO	No	No	TUMOR FREE	Alive	242	[Not Applicable]	[Not Available]	[Not Available]	[Not Applicable]	2010	56	Core needle biopsy	[Not Applicable]	Modified Radical Mastectomy	[Not Available]	Negative	[Not Available]	[Not Applicable]	[Not Available]	Axillary lymph node dissection alone	[Not Available]	NO	YES	10	1	0	7th	T2	N1a	M0	Stage IIB	[Not Available]	[Not Available]	Positive	[Not Available]	[Not Available]	[Not Available]	>75%	% IHC	Positive
TCGA-A2-A25D	3b963d72-ba5c-467b-83c9-fbdb462510a3	21/06/2011	YES	NO	-32872	FEMALE	Post (prior bilateral ovariectomy OR >12 mo since LMP with no prior hysterectomy)	WHITE	NOT HISPANIC OR LATINO	No	No	TUMOR FREE	Alive	243	[Not Applicable]	[Not Available]	[Not Available]	[Not Applicable]	2010	90	Core needle biopsy	[Not Applicable]	Lumpectomy	[Not Available]	Positive	[Not Evaluated]	[Not Applicable]	[Not Available]	Axillary lymph node dissection alone	[Not Available]	NO	YES	24	22	[Not Available]	7th	T2	N3a	M0	Stage IIIC	[Not Available]	[Not Available]	Positive	70-79%	[Not Available]	[Not Available]	Moderate using the scale of Weak, Moderate, Strong	[Not Available]	Negative
TCGA-A8-A07S	a20fa2c4-a502-47e3-bfaa-2ec4cce3a859	27/05/2011	NO	YES	-26998	FEMALE	Post (prior bilateral ovariectomy OR >12 mo since LMP with no prior hysterectomy)	[Not Available]	[Not Available]	No	No	WITH TUMOR	Alive	243	[Not Applicable]	[Not Available]	[Not Available]	lobular/ductal	2009	73	[Not Available]	[Not Applicable]	Other	Surgical Resection	Positive	[Not Available]	[Not Applicable]	[Not Available]	[Not Available]	[Not Available]	[Not Available]	[Not Available]	[Not Available]	[Not Available]	[Not Available]	6th	T2	N0	M0	Stage IIA	[Not Available]	[Not Available]	Positive	[Not Available]	[Not Available]	[Not Available]	[Not Available]	[Not Available]	Negative
TCGA-AN-A0AJ	9646160a-f1f9-437b-8c7d-efb0b57bfb97	20/12/2010	NO	YES	-29131	FEMALE	Post (prior bilateral ovariectomy OR >12 mo since LMP with no prior hysterectomy)	WHITE	NOT HISPANIC OR LATINO	No	No	TUMOR FREE	Alive	244	[Not Applicable]	[Not Available]	[Not Available]	[Not Applicable]	2010	79	Tumor resection	[Not Applicable]	Modified Radical Mastectomy	[Not Available]	Negative	[Not Available]	[Not Applicable]	[Not Available]	Axillary lymph node dissection alone	[Not Available]	NO	[Not Available]	9	0	0	[Not Available]	T3	N0	M0	Stage IIB	[Not Available]	[Not Available]	Positive	80-89%	[Not Available]	3+	230	dextran coated charcoal	Positive
TCGA-D8-A1J9	d5e9a403-88ce-40fc-bb85-80cf3f8ff6bc	29/03/2011	YES	NO	-17879	FEMALE	Post (prior bilateral ovariectomy OR >12 mo since LMP with no prior hysterectomy)	WHITE	NOT HISPANIC OR LATINO	No	No	TUMOR FREE	Alive	248	[Not Applicable]	[Not Available]	[Not Available]	[Not Applicable]	2010	48	Fine needle aspiration biopsy	[Not Applicable]	Modified Radical Mastectomy	[Not Available]	Negative	[Not Available]	[Not Applicable]	[Not Available]	Axillary lymph node dissection alone	[Not Available]	[Not Available]	NO	6	0	[Not Available]	7th	T1c	N0	M0	Stage IA	[Not Available]	[Not Available]	Positive	[Not Available]	[Not Available]	[Not Available]	10-75%	manual counting	Negative
TCGA-EW-A1IW	5e2cbc56-97f9-4b94-ade2-a3f739bcc7be	27/05/2011	NO	YES	-29529	FEMALE	Post (prior bilateral ovariectomy OR >12 mo since LMP with no prior hysterectomy)	WHITE	HISPANIC OR LATINO	No	No	TUMOR FREE	Alive	252	[Not Applicable]	[Not Available]	[Not Available]	[Not Applicable]	2010	80	Core needle biopsy	[Not Applicable]	Other	total mastectomy	Negative	[Not Available]	[Not Applicable]	[Not Available]	Sentinel lymph node biopsy plus axillary dissection	[Not Available]	YES	YES	10	2	0	7th	T2	N1a	MX	Stage IIB	[Not Available]	[Not Available]	Positive	90-99%	3 Point Scale	3+	[Not Available]	[Not Available]	Positive
TCGA-EW-A1J3	bb1de798-0c02-437e-b539-33cb556d3993	18/05/2011	NO	YES	-22332	FEMALE	Post (prior bilateral ovariectomy OR >12 mo since LMP with no prior hysterectomy)	WHITE	HISPANIC OR LATINO	No	No	TUMOR FREE	Alive	252	[Not Applicable]	[Not Available]	[Not Available]	[Not Applicable]	2010	61	Core needle biopsy	[Not Applicable]	Other	TOTAL MASTECTOMY	Negative	[Not Available]	[Not Applicable]	[Not Available]	Sentinel node biopsy alone	[Not Available]	YES	YES	3	0	0	7th	T1c	N0	M0	Stage IA	[Not Available]	[Not Available]	Positive	90-99%	3 Point Scale	3+	[Not Available]	[Not Available]	Positive
TCGA-LD-A66U	38DC3E09-0B0E-4A29-B318-CC0352013DAE	27/06/2013	YES	NO	-16101	FEMALE	[Not Evaluated]	WHITE	NOT HISPANIC OR LATINO	No	No	TUMOR FREE	Alive	252	[Not Applicable]	YES	YES	[Not Applicable]	2012	44	Core needle biopsy	[Not Applicable]	Modified Radical Mastectomy	[Not Available]	Negative	[Not Available]	[Not Applicable]	[Not Available]	Sentinel lymph node biopsy plus axillary dissection	[Not Available]	NO	YES	15	2	[Not Available]	7th	T2	N1mi	MX	Stage IIB	[Not Available]	[Not Available]	Positive	90-99%	3 Point Scale	3+	[Not Available]	[Not Available]	Positive
TCGA-A2-A0YE	84a88e8d-1e65-4b88-aae6-bf4c7a7e4c33	10/12/2010	NO	YES	-17727	FEMALE	Post (prior bilateral ovariectomy OR >12 mo since LMP with no prior hysterectomy)	WHITE	NOT HISPANIC OR LATINO	No	No	TUMOR FREE	Alive	253	[Not Applicable]	[Not Available]	[Not Available]	[Not Applicable]	2010	48	Core needle biopsy	[Not Applicable]	Lumpectomy	[Not Available]	Negative	[Not Available]	[Not Applicable]	[Not Available]	Sentinel lymph node biopsy plus axillary dissection	[Not Available]	NO	[Not Available]	19	1	[Not Available]	[Not Available]	T2	N1a	M0	Stage IIB	[Not Available]	[Not Available]	Negative	<10%	[Not Available]	[Not Available]	[Not Available]	[Not Available]	Negative
TCGA-A7-A0CE	9d95a65b-e41d-4f93-92d4-99dce29ff40d	04/10/2010	YES	NO	-20863	FEMALE	Indeterminate (neither Pre or Postmenopausal)	WHITE	NOT HISPANIC OR LATINO	No	No	TUMOR FREE	Alive	254	[Not Applicable]	[Not Available]	[Not Available]	[Not Applicable]	2009	57	Core needle biopsy	[Not Applicable]	Lumpectomy	[Not Available]	Negative	[Not Available]	[Not Applicable]	[Not Available]	Sentinel lymph node biopsy plus axillary dissection	[Not Available]	YES	[Not Available]	1	0	0	[Not Available]	T2	N0 (i-)	M0	Stage IIA	[Not Available]	[Not Available]	Negative	<10%	[Not Available]	[Not Available]	[Not Available]	[Not Available]	Negative
TCGA-D8-A1J8	62d70067-ff77-4f95-8b69-f537abaf74ce	23/03/2011	YES	NO	-28444	FEMALE	Post (prior bilateral ovariectomy OR >12 mo since LMP with no prior hysterectomy)	WHITE	NOT HISPANIC OR LATINO	No	No	TUMOR FREE	Alive	256	[Not Applicable]	[Not Available]	[Not Available]	[Not Applicable]	2010	77	Fine needle aspiration biopsy	[Not Applicable]	Modified Radical Mastectomy	[Not Available]	Negative	[Not Available]	[Not Applicable]	[Not Available]	Axillary lymph node dissection alone	[Not Available]	[Not Available]	NO	16	3	[Not Available]	7th	T2	N1a	M0	Stage IIB	[Not Available]	[Not Available]	Positive	70-79%	[Not Available]	[Not Available]	[Not Available]	[Not Available]	Positive
TCGA-A7-A26F	3b7b9c1e-a84c-47ed-983c-9e4b00cbf01a	08/08/2011	YES	NO	-20210	FEMALE	Post (prior bilateral ovariectomy OR >12 mo since LMP with no prior hysterectomy)	WHITE	NOT HISPANIC OR LATINO	Yes	No	[Not Available]	Alive	257	[Not Applicable]	[Not Available]	[Not Available]	Adenocarcinoma with squamous differentiation, metaplastic	2010	55	Fine needle aspiration biopsy	[Not Applicable]	Lumpectomy	[Not Available]	Close	[Not Available]	[Not Applicable]	Negative	Sentinel node biopsy alone	[Not Available]	NO	YES	1	0	[Not Available]	7th	T1	N0	M0	Stage IA	[Not Available]	[Not Available]	Negative	[Not Available]	[Not Available]	[Not Available]	[Not Available]	[Not Available]	Negative
TCGA-A2-A25B	eadf8482-e60e-4307-adb7-d5c3b9fa6cae	15/07/2011	YES	NO	-14454	FEMALE	Pre (<6 months since LMP AND no prior bilateral ovariectomy AND not on estrogen replacement)	BLACK OR AFRICAN AMERICAN	NOT HISPANIC OR LATINO	No	No	TUMOR FREE	Alive	258	[Not Applicable]	[Not Available]	[Not Available]	[Not Applicable]	2010	39	Core needle biopsy	[Not Applicable]	Simple Mastectomy	[Not Available]	Close	[Not Evaluated]	[Not Applicable]	[Not Available]	Sentinel lymph node biopsy plus axillary dissection	[Not Available]	NO	YES	8	2	[Not Available]	7th	T2	N1	M0	Stage IIB	[Not Available]	[Not Available]	Positive	90-99%	[Not Available]	[Not Available]	[Not Available]	[Not Available]	Positive
TCGA-EW-A1IY	5ff12cbe-a3e0-4ce6-8452-12b984a1baaf	10/05/2011	NO	YES	-14122	FEMALE	Pre (<6 months since LMP AND no prior bilateral ovariectomy AND not on estrogen replacement)	ASIAN	NOT HISPANIC OR LATINO	No	No	TUMOR FREE	Alive	258	[Not Applicable]	[Not Available]	[Not Available]	[Not Applicable]	2009	38	Core needle biopsy	[Not Applicable]	Lumpectomy	[Not Available]	Negative	[Not Available]	[Not Applicable]	[Not Available]	Other (specify)	sentinel LN and one non sentinel LN	YES	YES	6	0	0	6th	T1c	N0	MX	Stage I	[Not Available]	[Not Available]	Positive	90-99%	3 Point Scale	3+	[Not Available]	[Not Available]	Positive
TCGA-A1-A0SB	0045349c-69d9-4306-a403-c9c1fa836644	30/06/2011	NO	YES	-25833	FEMALE	Post (prior bilateral ovariectomy OR >12 mo since LMP with no prior hysterectomy)	WHITE	NOT HISPANIC OR LATINO	No	No	TUMOR FREE	Alive	259	[Not Applicable]	[Not Available]	[Not Available]	Adenoid Cystic Carcinoma	2008	70	Fine needle aspiration biopsy	[Not Applicable]	Lumpectomy	[Not Available]	Negative	[Not Available]	[Not Applicable]	[Not Available]	Sentinel node biopsy alone	[Not Available]	[Not Available]	YES	2	0	[Not Available]	6th	T1c	N0	M0	Stage I	[Not Available]	[Not Available]	Positive	70-79%	[Not Available]	[Not Available]	[Not Available]	[Not Available]	Negative
TCGA-S3-AA12	2BCACFD1-6A45-4B96-9B80-2AD569B1AB45	18/04/2014	YES	NO	-30101	FEMALE	Post (prior bilateral ovariectomy OR >12 mo since LMP with no prior hysterectomy)	BLACK OR AFRICAN AMERICAN	NOT HISPANIC OR LATINO	Yes	No	TUMOR FREE	Alive	259	[Not Applicable]	NO	YES	[Not Applicable]	2013	82	Core needle biopsy	[Not Applicable]	Simple Mastectomy	[Not Available]	Negative	[Not Available]	[Not Applicable]	[Not Available]	Sentinel lymph node biopsy plus axillary dissection	[Not Available]	NO	YES	16	2	0	7th	T3	N1a	MX	Stage IIIA	Lung|Other, specify	left adrenal gland	Positive	90-99%	3 Point Scale	2+	MODERATE	CAP SCORING GUIDELINE 2010	Negative
TCGA-EW-A1IZ	c0f88fc5-56b0-4255-bbd1-9a21ced8b37b	11/05/2011	NO	YES	-19706	FEMALE	Post (prior bilateral ovariectomy OR >12 mo since LMP with no prior hysterectomy)	WHITE	NOT HISPANIC OR LATINO	No	No	TUMOR FREE	Alive	260	[Not Applicable]	[Not Available]	[Not Available]	[Not Applicable]	2010	53	Other method, specify:	stereotactic biopsy	Modified Radical Mastectomy	[Not Available]	Negative	[Not Available]	[Not Applicable]	[Not Available]	Axillary lymph node dissection alone	[Not Available]	NO	YES	14	5	[Not Available]	7th	T2	N2a	MX	Stage IIIA	[Not Available]	[Not Available]	Positive	90-99%	3 Point Scale	3+	[Not Available]	[Not Available]	Positive
TCGA-AO-A0J7	9536bec0-dae0-4d63-a1b3-956741835243	19/09/2010	NO	YES	-26281	FEMALE	Post (prior bilateral ovariectomy OR >12 mo since LMP with no prior hysterectomy)	WHITE	NOT HISPANIC OR LATINO	No	No	TUMOR FREE	Alive	261	[Not Applicable]	[Not Available]	[Not Available]	Ductal & Mucinous	2009	71	Core needle biopsy	[Not Applicable]	Modified Radical Mastectomy	[Not Available]	Negative	[Not Available]	[Not Applicable]	[Not Available]	Sentinel lymph node biopsy plus axillary dissection	[Not Available]	NO	[Not Available]	11	3	0	[Not Available]	T2	N1	M0	Stage IIB	[Not Available]	[Not Available]	Positive	90-99%	[Not Available]	4+	[Not Available]	[Not Available]	Positive
TCGA-S3-A6ZH	EC461EAF-F5CB-4225-A9A0-59D8E6C17EA6	12/11/2013	YES	NO	-10832	FEMALE	[Unknown]	BLACK OR AFRICAN AMERICAN	NOT HISPANIC OR LATINO	No	No	TUMOR FREE	Alive	263	[Not Applicable]	NO	YES	[Not Applicable]	2013	29	Core needle biopsy	[Not Applicable]	Simple Mastectomy	[Not Available]	Negative	[Not Available]	[Not Applicable]	[Not Available]	Axillary lymph node dissection alone	[Not Available]	NO	YES	21	14	0	7th	T3	N3a	MX	Stage IIIC	[Not Available]	[Not Available]	Positive	90-99%	3 Point Scale	[Not Available]	Strong	[Not Available]	Positive
TCGA-D8-A13Y	17f275c1-a0d4-487d-8f02-ea279584b4cd	23/02/2011	YES	NO	-19028	FEMALE	Post (prior bilateral ovariectomy OR >12 mo since LMP with no prior hysterectomy)	WHITE	NOT HISPANIC OR LATINO	No	No	TUMOR FREE	Alive	264	[Not Applicable]	[Not Available]	[Not Available]	[Not Applicable]	2010	52	Core needle biopsy	[Not Applicable]	Modified Radical Mastectomy	[Not Available]	Negative	[Not Available]	[Not Applicable]	[Not Available]	Axillary lymph node dissection alone	[Not Available]	NO	[Not Available]	6	0	[Not Available]	[Not Available]	T1c	N0	M0	Stage IA	[Not Available]	[Not Available]	Positive	70-79%	[Not Available]	[Not Available]	10-75%	manual counting	Positive
TCGA-D8-A1JL	aa4244a8-0454-4247-a1c3-357fd51746fa	29/03/2011	YES	NO	-26484	FEMALE	Post (prior bilateral ovariectomy OR >12 mo since LMP with no prior hysterectomy)	WHITE	NOT HISPANIC OR LATINO	No	No	TUMOR FREE	Alive	265	[Not Applicable]	[Not Available]	[Not Available]	[Not Applicable]	2010	72	Fine needle aspiration biopsy	[Not Applicable]	Modified Radical Mastectomy	[Not Available]	Negative	[Not Available]	[Not Applicable]	[Not Available]	Axillary lymph node dissection alone	[Not Available]	[Not Available]	YES	11	0	[Not Available]	7th	T2	N0	M0	Stage IIA	[Not Available]	[Not Available]	Negative	[Not Available]	[Not Available]	[Not Available]	0%	manual counting	Negative
TCGA-LD-A9QF	95C53ECF-D8F1-4BCB-9B1A-C9A0542939F0	07/05/2014	YES	NO	-26869	FEMALE	Post (prior bilateral ovariectomy OR >12 mo since LMP with no prior hysterectomy)	BLACK OR AFRICAN AMERICAN	NOT HISPANIC OR LATINO	No	No	TUMOR FREE	Alive	266	[Not Applicable]	[Unknown]	[Unknown]	[Not Applicable]	2013	73	Core needle biopsy	[Not Applicable]	Simple Mastectomy	[Not Available]	Negative	[Not Available]	[Not Applicable]	[Not Available]	Sentinel node biopsy alone	[Not Available]	YES	YES	14	0	[Not Available]	7th	T1c	N0	M0	Stage IA	[Not Available]	[Not Available]	Negative	[Not Available]	[Not Available]	[Not Available]	[Not Available]	[Not Available]	Negative
TCGA-A7-A13D	8785012f-f73e-4d68-87cf-1d804af32782	23/02/2011	YES	NO	-17070	FEMALE	Post (prior bilateral ovariectomy OR >12 mo since LMP with no prior hysterectomy)	BLACK OR AFRICAN AMERICAN	NOT HISPANIC OR LATINO	No	No	TUMOR FREE	Alive	267	[Not Applicable]	[Not Available]	[Not Available]	[Not Applicable]	2010	46	Core needle biopsy	[Not Applicable]	Lumpectomy	[Not Available]	Close	Lumpectomy	[Not Applicable]	Negative	Sentinel node biopsy alone	[Not Available]	NO	[Not Available]	4	0	[Not Available]	[Not Available]	T2	N0 (i-)	M0	Stage IIA	[Not Available]	[Not Available]	Negative	<10%	[Not Available]	[Not Available]	[Not Available]	[Not Available]	Positive
TCGA-E2-A15T	e68ebfd4-3688-4caa-9e38-7764f9258c30	14/04/2011	NO	YES	-24054	FEMALE	Post (prior bilateral ovariectomy OR >12 mo since LMP with no prior hysterectomy)	WHITE	NOT HISPANIC OR LATINO	No	No	TUMOR FREE	Alive	267	[Not Applicable]	[Not Available]	[Not Available]	[Not Applicable]	2010	65	Tumor resection	[Not Applicable]	Simple Mastectomy	[Not Available]	Negative	[Not Available]	[Not Applicable]	[Not Available]	Sentinel node biopsy alone	[Not Available]	NO	YES	2	0	[Not Available]	7th	T2	N0	M0	Stage IIA	[Not Available]	[Not Available]	Positive	[Not Available]	[Not Available]	[Not Available]	Allred score = 8	Allred score 5+3 = 8	Positive
TCGA-EW-A1PA	4cfef7f9-f1ee-401c-a2a3-c225d4adc3b6	11/05/2011	NO	YES	-21837	FEMALE	Post (prior bilateral ovariectomy OR >12 mo since LMP with no prior hysterectomy)	WHITE	HISPANIC OR LATINO	No	No	TUMOR FREE	Alive	267	[Not Applicable]	[Not Available]	[Not Available]	[Not Applicable]	2010	59	Core needle biopsy	[Not Applicable]	Lumpectomy	[Not Available]	Negative	[Not Available]	[Not Applicable]	[Not Available]	Axillary lymph node dissection alone	[Not Available]	NO	YES	13	1	[Not Available]	7th	T2	N1a	M0	Stage IIB	[Not Available]	[Not Available]	Positive	90-99%	3 Point Scale	3+	[Not Available]	[Not Available]	Positive
TCGA-A2-A0YL	b205c89f-af62-4186-acad-ed23d243fa98	27/12/2010	NO	YES	-17702	FEMALE	Pre (<6 months since LMP AND no prior bilateral ovariectomy AND not on estrogen replacement)	WHITE	NOT HISPANIC OR LATINO	No	No	TUMOR FREE	Alive	268	[Not Applicable]	[Not Available]	[Not Available]	[Not Applicable]	2010	48	Core needle biopsy	[Not Applicable]	Simple Mastectomy	[Not Available]	Negative	[Not Available]	[Not Applicable]	[Not Available]	Sentinel lymph node biopsy plus axillary dissection	[Not Available]	YES	[Not Available]	29	4	0	[Not Available]	T3	N2a	M0	Stage IIIA	[Not Available]	[Not Available]	Positive	70-79%	[Not Available]	3+	[Not Available]	[Not Available]	Positive
TCGA-A2-A4RY	5A53EC47-E63F-44A2-8078-87659544FB04	26/02/2013	YES	NO	-17157	FEMALE	Pre (<6 months since LMP AND no prior bilateral ovariectomy AND not on estrogen replacement)	WHITE	NOT HISPANIC OR LATINO	No	No	TUMOR FREE	Alive	268	[Not Applicable]	YES	YES	[Not Applicable]	2012	46	Core needle biopsy	[Not Applicable]	Modified Radical Mastectomy	[Not Available]	Negative	[Not Available]	[Not Applicable]	[Not Available]	Axillary lymph node dissection alone	[Not Available]	NO	YES	30	18	0	7th	T3	N3a	M0	Stage IIIC	[Not Available]	[Not Available]	Positive	90-99%	3 Point Scale	2+	[Not Available]	[Not Available]	Positive
TCGA-BH-A18F	bfd49783-1767-469b-9d79-7822301c5efc	01/06/2011	NO	YES	-18594	FEMALE	Peri (6-12 months since last menstrual period)	WHITE	NOT HISPANIC OR LATINO	No	No	TUMOR FREE	Alive	268	[Not Applicable]	[Not Available]	[Not Available]	[Not Applicable]	2010	50	Core needle biopsy	[Not Applicable]	Other	needle localized segmental mastectomy	Negative	[Not Available]	[Not Applicable]	[Not Available]	Sentinel node biopsy alone	[Not Available]	[Not Available]	YES	1	0	[Not Available]	7th	T2	N0	M0	Stage IIA	[Not Available]	[Not Available]	Positive	70-79%	3 Point Scale	3+	[Not Available]	[Not Available]	Positive
TCGA-A2-A4S0	A53DD490-E0BA-419A-90C6-B905E241A8E5	26/02/2013	YES	NO	-28416	FEMALE	Post (prior bilateral ovariectomy OR >12 mo since LMP with no prior hysterectomy)	WHITE	NOT HISPANIC OR LATINO	No	No	[Unknown]	Alive	271	[Not Applicable]	NO	NO	[Not Applicable]	2012	77	Core needle biopsy	[Not Applicable]	Simple Mastectomy	[Not Available]	Negative	[Not Available]	[Not Applicable]	[Not Available]	Sentinel node biopsy alone	[Not Available]	YES	YES	1	0	0	7th	T2	N0	M0	Stage IIA	[Not Available]	[Not Available]	Positive	90-99%	3 Point Scale	3+	[Not Available]	[Not Available]	Positive
TCGA-BH-A42V	57CF380D-AB52-467F-B9AE-740B2F84C820	17/01/2013	YES	NO	-15158	FEMALE	Pre (<6 months since LMP AND no prior bilateral ovariectomy AND not on estrogen replacement)	BLACK OR AFRICAN AMERICAN	NOT HISPANIC OR LATINO	No	No	TUMOR FREE	Alive	272	[Not Applicable]	NO	NO	[Not Applicable]	2012	41	Core needle biopsy	[Not Applicable]	Modified Radical Mastectomy	[Not Available]	Positive	Other	Reexcision of segmental mastectomy	Negative	Sentinel node biopsy alone	[Not Available]	[Not Available]	YES	3	1	[Not Available]	7th	T1c	N1mi	M0	Stage IB	[Not Available]	[Not Available]	Positive	[Not Available]	[Not Available]	[Not Available]	[Not Available]	[Not Available]	Positive
TCGA-D8-A1X8	8624354c-af25-423c-9c71-48a5dd821097	16/05/2011	YES	NO	-22995	FEMALE	Post (prior bilateral ovariectomy OR >12 mo since LMP with no prior hysterectomy)	WHITE	NOT HISPANIC OR LATINO	No	No	TUMOR FREE	Alive	272	[Not Applicable]	[Not Available]	[Not Available]	[Not Applicable]	2010	62	Fine needle aspiration biopsy	[Not Applicable]	Modified Radical Mastectomy	[Not Available]	Negative	[Not Available]	[Not Applicable]	[Not Available]	Axillary lymph node dissection alone	[Not Available]	NO	YES	11	9	0	7th	T1c	N2a	M0	Stage IIIA	[Not Available]	[Not Available]	Positive	[Not Available]	[Not Available]	[Not Available]	>75%	% IHC	Indeterminate
TCGA-A7-A0DC	cb9f5e50-f49d-4899-8895-9367afcc1015	04/10/2010	YES	NO	-23294	FEMALE	Post (prior bilateral ovariectomy OR >12 mo since LMP with no prior hysterectomy)	WHITE	NOT HISPANIC OR LATINO	No	No	TUMOR FREE	Alive	273	[Not Applicable]	[Not Available]	[Not Available]	[Not Applicable]	2009	63	Tumor resection	[Not Applicable]	Simple Mastectomy	[Not Available]	Negative	[Not Available]	[Not Applicable]	[Not Available]	Sentinel lymph node biopsy plus axillary dissection	[Not Available]	YES	[Not Available]	3	0	0	[Not Available]	T1c	N0 (i-)	M0	Stage IA	[Not Available]	[Not Available]	Positive	90-99%	[Not Available]	[Not Available]	[Not Available]	[Not Available]	Negative
TCGA-A8-A07R	72e486b8-a866-4916-b2e4-8b4bb5dcd92d	27/05/2011	NO	YES	-29251	FEMALE	[Not Available]	[Not Available]	[Not Available]	No	No	[Not Available]	Alive	273	[Not Applicable]	[Not Available]	[Not Available]	[Not Applicable]	2009	80	[Not Available]	[Not Applicable]	Other	Surgical Resection	Positive	[Not Available]	[Not Applicable]	[Not Available]	[Not Available]	[Not Available]	[Not Available]	[Not Available]	[Not Available]	[Not Available]	[Not Available]	6th	T2	N3a	M0	Stage IIIC	[Not Available]	[Not Available]	Negative	[Not Available]	[Not Available]	[Not Available]	[Not Available]	[Not Available]	Negative
TCGA-A8-A09R	cb0a2055-2168-4454-8755-47dd613db36f	27/05/2011	NO	YES	-30196	FEMALE	Post (prior bilateral ovariectomy OR >12 mo since LMP with no prior hysterectomy)	[Not Available]	[Not Available]	No	No	TUMOR FREE	Alive	273	[Not Applicable]	[Not Available]	[Not Available]	[Not Applicable]	2009	82	[Not Available]	[Not Applicable]	Other	Surgical Resection	Negative	[Not Available]	[Not Applicable]	[Not Available]	[Not Available]	[Not Available]	[Not Available]	[Not Available]	[Not Available]	[Not Available]	[Not Available]	6th	T2	N1	M0	Stage IIB	[Not Available]	[Not Available]	Positive	[Not Available]	[Not Available]	[Not Available]	[Not Available]	[Not Available]	Positive
TCGA-D8-A1JD	530ad151-703d-4638-851f-0b5111ff318b	29/03/2011	YES	NO	-15166	FEMALE	Pre (<6 months since LMP AND no prior bilateral ovariectomy AND not on estrogen replacement)	WHITE	NOT HISPANIC OR LATINO	No	No	TUMOR FREE	Alive	273	[Not Applicable]	[Not Available]	[Not Available]	[Not Applicable]	2010	41	Core needle biopsy	[Not Applicable]	Modified Radical Mastectomy	[Not Available]	Negative	[Not Available]	[Not Applicable]	[Not Available]	Axillary lymph node dissection alone	[Not Available]	[Not Available]	NO	14	3	0	7th	T2	N1a	M0	Stage IIB	[Not Available]	[Not Available]	Positive	[Not Available]	[Not Available]	[Not Available]	>75%	manual counting	Positive
TCGA-A2-A4RX	D111C4AB-B39A-4A7C-8D8E-CB342BC10627	28/02/2013	YES	NO	-24779	FEMALE	Post (prior bilateral ovariectomy OR >12 mo since LMP with no prior hysterectomy)	BLACK OR AFRICAN AMERICAN	NOT HISPANIC OR LATINO	No	No	[Unknown]	Alive	274	[Not Applicable]	[Unknown]	[Unknown]	[Not Applicable]	2012	67	Core needle biopsy	[Not Applicable]	Simple Mastectomy	[Not Available]	Negative	[Not Available]	[Not Applicable]	[Not Available]	Sentinel node biopsy alone	[Not Available]	YES	YES	3	0	0	7th	T2	N0	M0	Stage IIA	[Not Available]	[Not Available]	Positive	<10%	3 Point Scale	1+	[Not Available]	[Not Available]	Positive
TCGA-A8-A079	31c31cce-1b4d-4f12-922f-84f389403170	27/05/2011	NO	YES	-25294	FEMALE	Post (prior bilateral ovariectomy OR >12 mo since LMP with no prior hysterectomy)	[Not Available]	[Not Available]	No	No	TUMOR FREE	Alive	274	[Not Applicable]	[Not Available]	[Not Available]	[Not Applicable]	2007	69	[Not Available]	[Not Applicable]	Other	Surgical Resection	Negative	[Not Available]	[Not Applicable]	[Not Available]	[Not Available]	[Not Available]	[Not Available]	[Not Available]	[Not Available]	[Not Available]	[Not Available]	5th	T4b	N3	M0	Stage IIIB	[Not Available]	[Not Available]	Positive	[Not Available]	[Not Available]	[Not Available]	[Not Available]	[Not Available]	Positive
TCGA-D8-A1JJ	f7ab565c-83b5-4988-b9be-8a46f65dca8c	29/03/2011	YES	NO	-19966	FEMALE	Post (prior bilateral ovariectomy OR >12 mo since LMP with no prior hysterectomy)	WHITE	NOT HISPANIC OR LATINO	No	No	TUMOR FREE	Alive	274	[Not Applicable]	[Not Available]	[Not Available]	[Not Applicable]	2010	54	Core needle biopsy	[Not Applicable]	Other	breast conserving therapy	Negative	[Not Available]	[Not Applicable]	[Not Available]	Sentinel node biopsy alone	[Not Available]	[Not Available]	YES	1	0	[Not Available]	7th	T2	N0	M0	Stage IIA	[Not Available]	[Not Available]	Positive	[Not Available]	[Not Available]	[Not Available]	>75%	manual counting	Positive
TCGA-D8-A1XA	739cb132-51e9-41be-8064-311a13da0d74	18/05/2011	YES	NO	-23387	FEMALE	Post (prior bilateral ovariectomy OR >12 mo since LMP with no prior hysterectomy)	WHITE	NOT HISPANIC OR LATINO	No	No	TUMOR FREE	Alive	274	[Not Applicable]	[Not Available]	[Not Available]	[Not Applicable]	2010	64	Other method, specify:	intraoperative examination	Lumpectomy	[Not Available]	Negative	[Not Available]	[Not Applicable]	[Not Available]	Sentinel node biopsy alone	[Not Available]	NO	YES	1	0	0	7th	T1c	N0	M0	Stage IA	[Not Available]	[Not Available]	Positive	[Not Available]	[Not Available]	[Not Available]	>75%	% IHC	Positive
TCGA-E2-A15S	0f7ab21b-1fd0-45e0-9a47-17c4691eb84f	14/04/2011	NO	YES	-12671	FEMALE	Post (prior bilateral ovariectomy OR >12 mo since LMP with no prior hysterectomy)	WHITE	NOT HISPANIC OR LATINO	No	No	TUMOR FREE	Alive	274	[Not Applicable]	[Not Available]	[Not Available]	[Not Applicable]	2010	34	Tumor resection	[Not Applicable]	Simple Mastectomy	[Not Available]	Negative	[Not Available]	[Not Applicable]	[Not Available]	Sentinel lymph node biopsy plus axillary dissection	[Not Available]	NO	YES	17	1	[Not Available]	7th	T2	N1	M0	Stage IIB	[Not Available]	[Not Available]	Positive	[Not Available]	[Not Available]	[Not Available]	Allred score = 7	[Not Available]	Negative
TCGA-AO-A0J8	02bf5203-f9cd-4c5a-97b4-e5584dc22325	19/09/2010	NO	YES	-22284	FEMALE	Post (prior bilateral ovariectomy OR >12 mo since LMP with no prior hysterectomy)	WHITE	NOT HISPANIC OR LATINO	No	No	TUMOR FREE	Alive	277	[Not Applicable]	[Not Available]	[Not Available]	[Not Applicable]	2009	61	Core needle biopsy	[Not Applicable]	Lumpectomy	[Not Available]	Negative	[Not Available]	[Not Applicable]	[Not Available]	Sentinel node biopsy alone	[Not Available]	YES	[Not Available]	2	0	1	[Not Available]	T2	N0 (i+)	M0	Stage IIA	[Not Available]	[Not Available]	Positive	90-99%	[Not Available]	4+	[Not Available]	[Not Available]	Positive
TCGA-XX-A89A	CA20249F-B7EA-4FD9-9ECB-34F74755AE35	21/02/2014	NO	YES	-25000	FEMALE	Post (prior bilateral ovariectomy OR >12 mo since LMP with no prior hysterectomy)	WHITE	NOT HISPANIC OR LATINO	No	No	TUMOR FREE	Alive	278	[Not Applicable]	YES	NO	[Not Applicable]	2013	68	Core needle biopsy	[Not Applicable]	Simple Mastectomy	[Not Available]	Negative	[Not Available]	[Not Applicable]	[Not Available]	[Not Available]	[Not Available]	[Not Available]	YES	11	0	[Not Available]	7th	T3	N0	MX	Stage IIB	[Not Available]	[Not Available]	Positive	70-79%	[Not Available]	[Not Available]	moderately to strongly	[Not Available]	Positive
TCGA-E2-A9RU	6F18F96E-C0C9-4CC4-9FB2-CBA8949D5402	16/06/2014	NO	YES	-32873	FEMALE	Post (prior bilateral ovariectomy OR >12 mo since LMP with no prior hysterectomy)	BLACK OR AFRICAN AMERICAN	NOT HISPANIC OR LATINO	No	No	TUMOR FREE	Alive	280	[Not Applicable]	YES	YES	[Not Applicable]	2013	90	Core needle biopsy	[Not Applicable]	Lumpectomy	[Not Available]	Negative	[Not Available]	[Not Applicable]	[Not Available]	Axillary lymph node dissection alone	[Not Available]	YES	YES	22	12	[Not Available]	7th	T2	N3a	MX	Stage IIIC	[Not Available]	[Not Available]	Positive	70-79%	[Not Available]	[Not Available]	Allred Score 6	[Not Available]	Negative
TCGA-EW-A1J1	ed6cef77-1bd9-4e3b-b576-550a91e4253a	11/05/2011	NO	YES	-14122	FEMALE	Pre (<6 months since LMP AND no prior bilateral ovariectomy AND not on estrogen replacement)	WHITE	HISPANIC OR LATINO	No	No	TUMOR FREE	Alive	282	[Not Applicable]	[Not Available]	[Not Available]	[Not Applicable]	2010	38	Core needle biopsy	[Not Applicable]	Lumpectomy	[Not Available]	Negative	[Not Available]	[Not Applicable]	[Not Available]	Sentinel lymph node biopsy plus axillary dissection	[Not Available]	YES	YES	17	1	0	7th	T2	N1a	M0	Stage IIB	[Not Available]	[Not Available]	Positive	90-99%	3 Point Scale	3+	[Not Available]	[Not Available]	Positive
TCGA-D8-A1JH	4d1bf9e6-5837-4aed-b568-92f014ed5a4b	28/03/2011	YES	NO	-20497	FEMALE	Post (prior bilateral ovariectomy OR >12 mo since LMP with no prior hysterectomy)	WHITE	NOT HISPANIC OR LATINO	No	No	TUMOR FREE	Alive	284	[Not Applicable]	[Not Available]	[Not Available]	[Not Applicable]	2010	56	Fine needle aspiration biopsy	[Not Applicable]	Modified Radical Mastectomy	[Not Available]	Negative	[Not Available]	[Not Applicable]	[Not Available]	Axillary lymph node dissection alone	[Not Available]	[Not Available]	YES	9	[Not Available]	[Not Available]	7th	T1c	N0	M0	Stage IA	[Not Available]	[Not Available]	Positive	[Not Available]	[Not Available]	[Not Available]	>75%	manual counting	Positive
TCGA-A2-A25C	7aedb46a-48ec-4e0e-8baa-c9ea4c4a7cf1	15/07/2011	YES	NO	-18508	FEMALE	Pre (<6 months since LMP AND no prior bilateral ovariectomy AND not on estrogen replacement)	WHITE	NOT HISPANIC OR LATINO	No	No	TUMOR FREE	Alive	285	[Not Applicable]	[Not Available]	[Not Available]	[Not Applicable]	2010	50	Core needle biopsy	[Not Applicable]	Simple Mastectomy	[Not Available]	Negative	[Not Available]	[Not Applicable]	[Not Available]	Sentinel lymph node biopsy plus axillary dissection	[Not Available]	NO	YES	14	3	[Not Available]	7th	T2	N1a	M0	Stage IIB	[Not Available]	[Not Available]	Positive	90-99%	3 Point Scale	3+	[Not Available]	[Not Available]	Positive
TCGA-AC-A3QP	6F4C8D30-47FB-47DF-9EB7-4E5881E3711E	05/07/2012	YES	NO	-29113	FEMALE	Post (prior bilateral ovariectomy OR >12 mo since LMP with no prior hysterectomy)	WHITE	NOT HISPANIC OR LATINO	No	No	TUMOR FREE	Alive	286	[Not Applicable]	[Not Available]	[Not Available]	[Not Applicable]	2011	79	Core needle biopsy	[Not Applicable]	Lumpectomy	[Not Available]	Negative	[Not Available]	[Not Applicable]	[Not Available]	Sentinel node biopsy alone	[Not Available]	[Not Available]	YES	2	1	1	7th	T2	N1mi	MX	Stage IIB	[Not Available]	[Not Available]	Positive	70-79%	[Not Available]	[Not Available]	[Not Available]	[Not Available]	Positive
TCGA-A7-A13E	8c7e74e0-71ef-49b8-9217-94b8ef740ef9	28/02/2011	YES	NO	-22690	FEMALE	Post (prior bilateral ovariectomy OR >12 mo since LMP with no prior hysterectomy)	WHITE	NOT HISPANIC OR LATINO	No	No	TUMOR FREE	Alive	287	[Not Applicable]	[Not Available]	[Not Available]	[Not Applicable]	2010	62	Core needle biopsy	[Not Applicable]	Lumpectomy	[Not Available]	Negative	[Not Available]	[Not Applicable]	[Not Available]	Sentinel lymph node biopsy plus axillary dissection	[Not Available]	NO	[Not Available]	12	2	[Not Available]	[Not Available]	T2	N1	MX	Stage IIB	[Not Available]	[Not Available]	Positive	20-29%	[Not Available]	[Not Available]	[Not Available]	[Not Available]	Negative
TCGA-A2-A0YF	ae8c77fe-e6c8-44d5-8265-4a38c637bbef	02/12/2010	NO	YES	-24660	FEMALE	Post (prior bilateral ovariectomy OR >12 mo since LMP with no prior hysterectomy)	BLACK OR AFRICAN AMERICAN	NOT HISPANIC OR LATINO	No	No	TUMOR FREE	Alive	289	[Not Applicable]	[Not Available]	[Not Available]	[Not Applicable]	2009	67	Core needle biopsy	[Not Applicable]	Simple Mastectomy	[Not Available]	Negative	[Not Available]	[Not Applicable]	[Not Available]	Sentinel node biopsy alone	[Not Available]	YES	[Not Available]	1	0	1	6th	T1b	N0 (i+)	M0	Stage I	[Not Available]	[Not Available]	Positive	90-99%	[Not Available]	3+	[Not Available]	[Not Available]	Negative
TCGA-XX-A899	F89588E9-CA73-4465-A7FB-7246EDB45E3A	21/02/2014	NO	YES	-17022	FEMALE	Post (prior bilateral ovariectomy OR >12 mo since LMP with no prior hysterectomy)	WHITE	NOT HISPANIC OR LATINO	No	No	TUMOR FREE	Alive	292	[Not Applicable]	YES	YES	[Not Applicable]	2013	46	Core needle biopsy	[Not Applicable]	Modified Radical Mastectomy	[Not Available]	Negative	[Not Available]	[Not Applicable]	[Not Available]	Sentinel lymph node biopsy plus axillary dissection	[Not Available]	NO	YES	22	5	0	7th	T1c	N2a	MX	Stage IIIA	[Not Available]	[Not Available]	Positive	90-99%	[Not Available]	[Not Available]	strong	[Not Available]	Positive
TCGA-A7-A425	A8F5C479-8685-4E2D-BB60-63F1CC651083	05/11/2012	YES	NO	-25678	FEMALE	Post (prior bilateral ovariectomy OR >12 mo since LMP with no prior hysterectomy)	WHITE	NOT HISPANIC OR LATINO	No	No	[Unknown]	Alive	293	[Not Applicable]	YES	YES	[Not Applicable]	2012	70	Core needle biopsy	[Not Applicable]	Modified Radical Mastectomy	[Not Available]	Negative	[Not Available]	[Not Applicable]	[Not Available]	Sentinel lymph node biopsy plus axillary dissection	[Not Available]	YES	YES	19	12	[Not Available]	7th	T3	N3a	MX	Stage IIIC	[Not Available]	[Not Available]	Positive	90-99%	3 Point Scale	3+	[Not Available]	[Not Available]	Positive
TCGA-BH-A0E6	6c0066e3-96df-4870-bcd3-98cda64082e9	09/11/2010	NO	YES	-25408	FEMALE	Post (prior bilateral ovariectomy OR >12 mo since LMP with no prior hysterectomy)	WHITE	[Not Available]	No	No	TUMOR FREE	Alive	293	[Not Applicable]	[Not Available]	[Not Available]	[Not Applicable]	2009	69	Core needle biopsy	[Not Applicable]	Lumpectomy	[Not Available]	Negative	[Not Evaluated]	[Not Applicable]	[Not Available]	Sentinel node biopsy alone	[Not Available]	NO	[Not Available]	1	0	[Not Available]	[Not Available]	T1c	N0 (i-)	M0	Stage IA	[Not Available]	[Not Available]	Negative	[Not Available]	[Not Available]	0	H-SCORE	H-SCORE 0	Negative
TCGA-BH-A6R8	91B09291-5944-4691-A0D8-7D1CCC649B9B	13/02/2014	YES	NO	-16829	FEMALE	[Unknown]	BLACK OR AFRICAN AMERICAN	NOT HISPANIC OR LATINO	No	No	TUMOR FREE	Alive	293	[Not Applicable]	YES	NO	[Not Applicable]	2012	46	Core needle biopsy	[Not Applicable]	Lumpectomy	[Not Available]	Negative	[Not Available]	[Not Applicable]	[Not Available]	[Not Available]	[Not Available]	[Not Available]	YES	4	0	[Not Available]	7th	T2	N0	M0	Stage IIA	[Not Available]	[Not Available]	Positive	[Not Available]	[Not Available]	[Not Available]	[Not Available]	[Not Available]	Positive
TCGA-AO-A0J4	a9b7d7fe-be31-4f71-afee-c1bfdf511888	19/09/2010	NO	YES	-15052	FEMALE	Pre (<6 months since LMP AND no prior bilateral ovariectomy AND not on estrogen replacement)	BLACK OR AFRICAN AMERICAN	NOT HISPANIC OR LATINO	No	No	TUMOR FREE	Alive	294	[Not Applicable]	[Not Available]	[Not Available]	[Not Applicable]	2009	41	Core needle biopsy	[Not Applicable]	Lumpectomy	[Not Available]	Negative	[Not Available]	[Not Applicable]	[Not Available]	Sentinel node biopsy alone	[Not Available]	YES	[Not Available]	4	0	0	[Not Available]	T1c	N0 (i-)	M0	Stage IA	[Not Available]	[Not Available]	Negative	<10%	[Not Available]	[Not Available]	[Not Available]	[Not Available]	Negative
TCGA-E2-A1BC	d8492ebd-3d94-4a4b-8de7-386526691cc2	25/04/2011	NO	YES	-23168	FEMALE	Post (prior bilateral ovariectomy OR >12 mo since LMP with no prior hysterectomy)	[Not Available]	[Not Available]	Yes	No	TUMOR FREE	Alive	297	[Not Applicable]	[Not Available]	[Not Available]	[Not Applicable]	2010	63	Tumor resection	[Not Applicable]	Simple Mastectomy	[Not Available]	Positive	[Not Evaluated]	[Not Applicable]	[Not Available]	Sentinel node biopsy alone	[Not Available]	NO	YES	4	0	[Not Available]	7th	T1c	N0	M0	Stage IA	[Not Available]	[Not Available]	Positive	[Not Available]	3 Point Scale	[Not Available]	[Not Available]	[Not Available]	Positive
TCGA-OL-A5S0	43B3BF47-7313-4DFB-952A-EC0B9D48E16C	16/05/2013	NO	YES	-24139	FEMALE	Post (prior bilateral ovariectomy OR >12 mo since LMP with no prior hysterectomy)	BLACK OR AFRICAN AMERICAN	[Unknown]	No	No	TUMOR FREE	Alive	298	[Not Applicable]	YES	YES	[Not Applicable]	2012	66	Core needle biopsy	[Not Applicable]	Modified Radical Mastectomy	[Not Available]	Negative	[Not Available]	[Not Applicable]	[Not Available]	Axillary lymph node dissection alone	[Not Available]	[Not Available]	YES	12	2	[Not Available]	7th	T2	N1a	MX	Stage IIB	[Not Available]	[Not Available]	Positive	30-39%	[Not Available]	[Not Available]	[Not Available]	[Not Available]	Negative
TCGA-AO-A0J3	39cde586-df95-435f-b9a6-73b0c0ee5e92	19/09/2010	NO	YES	-24519	FEMALE	Post (prior bilateral ovariectomy OR >12 mo since LMP with no prior hysterectomy)	WHITE	NOT HISPANIC OR LATINO	No	No	TUMOR FREE	Alive	302	[Not Applicable]	[Not Available]	[Not Available]	neuroendocrine and ductal	2009	67	Core needle biopsy	[Not Applicable]	Modified Radical Mastectomy	[Not Available]	Negative	[Not Available]	[Not Applicable]	[Not Available]	Axillary lymph node dissection alone	[Not Available]	YES	[Not Available]	36	1	0	[Not Available]	T2	N1b	M0	Stage IIB	[Not Available]	[Not Available]	Positive	<10%	[Not Available]	4+	[Not Available]	[Not Available]	Positive
TCGA-A8-A07U	59bf0ce4-715a-4017-bccb-c59916e78324	27/05/2011	NO	YES	-24411	FEMALE	Post (prior bilateral ovariectomy OR >12 mo since LMP with no prior hysterectomy)	[Not Available]	[Not Available]	No	No	TUMOR FREE	Alive	303	[Not Applicable]	[Not Available]	[Not Available]	[Not Applicable]	2009	66	[Not Available]	[Not Applicable]	Other	Surgical Resection	Negative	[Not Available]	[Not Applicable]	[Not Available]	[Not Available]	[Not Available]	[Not Available]	[Not Available]	[Not Available]	[Not Available]	[Not Available]	6th	T2	N2a	M0	Stage IIIA	[Not Available]	[Not Available]	Negative	[Not Available]	[Not Available]	[Not Available]	[Not Available]	[Not Available]	Positive
TCGA-A8-A07O	cf9db1af-17f0-490e-8139-142bd704763a	27/05/2011	NO	YES	-18870	FEMALE	Post (prior bilateral ovariectomy OR >12 mo since LMP with no prior hysterectomy)	[Not Available]	[Not Available]	No	No	TUMOR FREE	Alive	304	[Not Applicable]	[Not Available]	[Not Available]	[Not Applicable]	2009	51	[Not Available]	[Not Applicable]	Other	Surgical Resection	Negative	[Not Available]	[Not Applicable]	[Not Available]	[Not Available]	[Not Available]	[Not Available]	[Not Available]	[Not Available]	[Not Available]	[Not Available]	6th	T2	N0	M0	Stage IIA	[Not Available]	[Not Available]	Negative	[Not Available]	[Not Available]	[Not Available]	[Not Available]	[Not Available]	Negative
TCGA-A8-A07W	01263518-5f7c-49dc-8d7e-84b0c03a6a63	25/05/2011	NO	YES	-27942	FEMALE	Post (prior bilateral ovariectomy OR >12 mo since LMP with no prior hysterectomy)	[Not Available]	[Not Available]	No	No	WITH TUMOR	Alive	304	[Not Applicable]	[Not Available]	[Not Available]	[Not Applicable]	2009	76	[Not Available]	[Not Applicable]	Other	Surgical Resection	Positive	[Not Available]	[Not Applicable]	[Not Available]	[Not Available]	[Not Available]	[Not Available]	[Not Available]	[Not Available]	[Not Available]	[Not Available]	6th	T2	NX	M1	Stage IV	[Not Available]	[Not Available]	Positive	[Not Available]	[Not Available]	[Not Available]	[Not Available]	[Not Available]	Positive
TCGA-A8-A099	e98b69bc-766a-485f-b5e8-9166b8d457b3	27/05/2011	NO	YES	-28063	FEMALE	Post (prior bilateral ovariectomy OR >12 mo since LMP with no prior hysterectomy)	[Not Available]	[Not Available]	No	No	[Not Available]	Alive	304	[Not Applicable]	[Not Available]	[Not Available]	[Not Applicable]	2009	76	[Not Available]	[Not Applicable]	Other	Surgical Resection	[Not Available]	[Not Available]	[Not Applicable]	[Not Available]	[Not Available]	[Not Available]	[Not Available]	[Not Available]	[Not Available]	[Not Available]	[Not Available]	6th	T4b	N3a	MX	Stage X	[Not Available]	[Not Available]	Positive	[Not Available]	[Not Available]	[Not Available]	[Not Available]	[Not Available]	Positive
TCGA-A8-A09A	b205bba0-1870-4458-9088-8817e20389fe	27/05/2011	NO	YES	-14883	FEMALE	Pre (<6 months since LMP AND no prior bilateral ovariectomy AND not on estrogen replacement)	[Not Available]	[Not Available]	No	No	WITH TUMOR	Alive	304	[Not Applicable]	[Not Available]	[Not Available]	[Not Applicable]	2009	40	[Not Available]	[Not Applicable]	Other	Surgical Resection	Positive	[Not Available]	[Not Applicable]	[Not Available]	[Not Available]	[Not Available]	[Not Available]	[Not Available]	[Not Available]	[Not Available]	[Not Available]	6th	T2	NX	M0	Stage X	[Not Available]	[Not Available]	Positive	[Not Available]	[Not Available]	[Not Available]	[Not Available]	[Not Available]	Positive
TCGA-EW-A423	BDD08EC8-8892-4273-8F21-6FDE0F23C52D	04/01/2013	YES	NO	-27627	FEMALE	Post (prior bilateral ovariectomy OR >12 mo since LMP with no prior hysterectomy)	WHITE	HISPANIC OR LATINO	No	No	TUMOR FREE	Alive	309	[Not Applicable]	YES	YES	[Not Applicable]	2012	75	Core needle biopsy	[Not Applicable]	Lumpectomy	[Not Available]	Negative	[Not Available]	[Not Applicable]	[Not Available]	Sentinel node biopsy alone	[Not Available]	NO	YES	2	0	0	7th	T2	N0	MX	Stage IIA	[Not Available]	[Not Available]	Positive	50-59%	[Not Available]	[Not Available]	[Not Available]	[Not Available]	Positive
TCGA-EW-A1P6	ee5744c0-a8dc-43f2-abdd-0b5529a3e9fb	19/05/2011	NO	YES	-23485	FEMALE	Post (prior bilateral ovariectomy OR >12 mo since LMP with no prior hysterectomy)	WHITE	HISPANIC OR LATINO	No	No	TUMOR FREE	Alive	312	[Not Applicable]	[Not Available]	[Not Available]	[Not Applicable]	2010	64	Core needle biopsy	[Not Applicable]	Lumpectomy	[Not Available]	Close	[Not Available]	[Not Applicable]	[Not Available]	Sentinel lymph node biopsy plus axillary dissection	[Not Available]	YES	YES	25	2	0	7th	T2	N1a	M0	Stage IIB	[Not Available]	[Not Available]	Positive	90-99%	3 Point Scale	3+	[Not Available]	[Not Available]	Positive
TCGA-OL-A5RZ	7E8713BD-0B17-4F09-9696-BC29707D862B	16/05/2013	NO	YES	-21038	FEMALE	Post (prior bilateral ovariectomy OR >12 mo since LMP with no prior hysterectomy)	BLACK OR AFRICAN AMERICAN	[Unknown]	No	No	TUMOR FREE	Alive	313	[Not Applicable]	NO	YES	[Not Applicable]	2012	57	Core needle biopsy	[Not Applicable]	Simple Mastectomy	[Not Available]	Negative	[Not Available]	[Not Applicable]	[Not Available]	Sentinel lymph node biopsy plus axillary dissection	[Not Available]	[Unknown]	YES	3	[Not Available]	[Not Available]	7th	T1b	N0	MX	Stage IA	[Not Available]	[Not Available]	Positive	30-39%	[Not Available]	[Not Available]	[Not Available]	[Not Available]	Negative
TCGA-E2-A15P	a1674d7b-787a-45c4-bf16-1b7d0efce207	14/04/2011	NO	YES	-22524	FEMALE	Post (prior bilateral ovariectomy OR >12 mo since LMP with no prior hysterectomy)	WHITE	NOT HISPANIC OR LATINO	No	No	TUMOR FREE	Alive	315	[Not Applicable]	[Not Available]	[Not Available]	[Not Applicable]	2010	61	Tumor resection	[Not Applicable]	Lumpectomy	[Not Available]	Negative	[Not Available]	[Not Applicable]	[Not Available]	Sentinel node biopsy alone	[Not Available]	NO	YES	2	0	[Not Available]	7th	T1c	N0	M0	Stage IA	[Not Available]	[Not Available]	Positive	[Not Available]	[Not Available]	[Not Available]	Allred score = 8	Allred score 5+3 = 8	Positive
TCGA-E2-A15D	c85f080a-1075-41df-959f-1b514a11b3c4	13/04/2011	NO	YES	-17224	FEMALE	Pre (<6 months since LMP AND no prior bilateral ovariectomy AND not on estrogen replacement)	WHITE	NOT HISPANIC OR LATINO	No	No	TUMOR FREE	Alive	316	[Not Applicable]	[Not Available]	[Not Available]	[Not Applicable]	2009	47	Tumor resection	[Not Applicable]	Lumpectomy	[Not Available]	Negative	[Not Available]	[Not Applicable]	[Not Available]	Sentinel node biopsy alone	[Not Available]	NO	YES	4	0	[Not Available]	6th	T2	N0	M0	Stage IIA	[Not Available]	[Not Available]	Positive	[Not Available]	[Not Available]	[Not Available]	Allred score = 8	[Not Available]	Positive
TCGA-E2-A15G	271e8024-a008-4bf0-9f6e-177f60096b1b	13/04/2011	NO	YES	-28013	FEMALE	Post (prior bilateral ovariectomy OR >12 mo since LMP with no prior hysterectomy)	WHITE	NOT HISPANIC OR LATINO	No	No	TUMOR FREE	Alive	316	[Not Applicable]	[Not Available]	[Not Available]	Invasive ductal and lobular carcinoma	2009	76	Tumor resection	[Not Applicable]	Lumpectomy	[Not Available]	Negative	[Not Available]	[Not Applicable]	[Not Available]	Sentinel node biopsy alone	[Not Available]	NO	YES	1	0	[Not Available]	6th	T2	N0	M0	Stage IIA	[Not Available]	[Not Available]	Positive	[Not Available]	[Not Available]	[Not Available]	Allred score = 8	[Not Available]	Positive
TCGA-E2-A1BD	0e1d0d46-7a7b-4538-95dd-b9fc20a15aec	25/04/2011	NO	YES	-19627	FEMALE	Post (prior bilateral ovariectomy OR >12 mo since LMP with no prior hysterectomy)	WHITE	NOT HISPANIC OR LATINO	No	No	TUMOR FREE	Alive	317	[Not Applicable]	[Not Available]	[Not Available]	[Not Applicable]	2010	53	Tumor resection	[Not Applicable]	Lumpectomy	[Not Available]	Negative	[Not Available]	[Not Applicable]	[Not Available]	Sentinel node biopsy alone	[Not Available]	NO	YES	1	0	[Not Available]	7th	T2	N0	M0	Stage IIA	[Not Available]	[Not Available]	Positive	[Not Available]	[Not Available]	[Not Available]	Allred score = 8	Allred score 5+3 = 8	Positive
TCGA-D8-A1XL	2b19a6b4-7a17-4452-b4aa-6fc18adc0c3c	09/06/2011	YES	NO	-12668	FEMALE	Pre (<6 months since LMP AND no prior bilateral ovariectomy AND not on estrogen replacement)	WHITE	NOT HISPANIC OR LATINO	No	No	TUMOR FREE	Alive	319	[Not Applicable]	[Not Available]	[Not Available]	[Not Applicable]	2010	34	Fine needle aspiration biopsy	[Not Applicable]	Lumpectomy	[Not Available]	Negative	[Not Available]	[Not Applicable]	[Not Available]	Axillary lymph node dissection alone	[Not Available]	[Not Available]	YES	13	2	[Not Available]	7th	T2	N1a	MX	Stage IIB	[Not Available]	[Not Available]	Positive	[Not Available]	[Not Available]	[Not Available]	>75%	manual counting	Positive
TCGA-A2-A0T5	36d77496-99f8-4911-ba7c-89fae32662aa	09/11/2010	NO	YES	-14503	FEMALE	Pre (<6 months since LMP AND no prior bilateral ovariectomy AND not on estrogen replacement)	WHITE	NOT HISPANIC OR LATINO	No	No	TUMOR FREE	Alive	321	[Not Applicable]	[Not Available]	[Not Available]	[Not Applicable]	2009	39	Core needle biopsy	[Not Applicable]	Simple Mastectomy	[Not Available]	Negative	[Not Available]	[Not Applicable]	[Not Available]	Sentinel node biopsy alone	[Not Available]	YES	[Not Available]	4	0	0	[Not Available]	T2	N0 (i-)	M0	Stage IIA	[Not Available]	[Not Available]	Positive	90-99%	[Not Available]	[Not Available]	[Not Available]	[Not Available]	Positive
TCGA-EW-A424	A6502F17-6BEE-4D5A-8520-06364593D39C	26/03/2013	YES	NO	-18850	FEMALE	[Not Evaluated]	WHITE	HISPANIC OR LATINO	No	No	TUMOR FREE	Alive	322	[Not Applicable]	YES	YES	[Not Applicable]	2012	51	Core needle biopsy	[Not Applicable]	Simple Mastectomy	[Not Available]	Negative	[Not Available]	[Not Applicable]	[Not Available]	Sentinel node biopsy alone	[Not Available]	YES	YES	1	0	1	7th	T3	N1	MX	Stage IIIA	[Not Available]	[Not Available]	Positive	50-59%	[Not Available]	[Not Available]	[Not Available]	[Not Available]	Positive
TCGA-S3-AA0Z	CFFE832C-8A81-4CDB-8B25-DF7F35AFAFDC	18/04/2014	YES	NO	-23314	FEMALE	Post (prior bilateral ovariectomy OR >12 mo since LMP with no prior hysterectomy)	BLACK OR AFRICAN AMERICAN	NOT HISPANIC OR LATINO	No	No	TUMOR FREE	Alive	322	[Not Applicable]	NO	YES	[Not Applicable]	2013	63	Core needle biopsy	[Not Applicable]	Modified Radical Mastectomy	[Not Available]	Negative	[Not Available]	[Not Applicable]	[Not Available]	Sentinel lymph node biopsy plus axillary dissection	[Not Available]	YES	YES	12	2	0	7th	T2	N1a	M0	Stage IIB	[Not Available]	[Not Available]	Positive	90-99%	3 Point Scale	[Not Available]	moderate	CAP scoring guideline 2010	Positive
TCGA-A2-A0T1	02bed00f-bef7-4fb7-b243-540354990e45	12/11/2010	NO	YES	-20227	FEMALE	Post (prior bilateral ovariectomy OR >12 mo since LMP with no prior hysterectomy)	AMERICAN INDIAN OR ALASKA NATIVE	NOT HISPANIC OR LATINO	No	No	TUMOR FREE	Alive	323	[Not Applicable]	[Not Available]	[Not Available]	[Not Applicable]	2009	55	Core needle biopsy	[Not Applicable]	Lumpectomy	[Not Available]	Negative	[Not Available]	[Not Applicable]	[Not Available]	Axillary lymph node dissection alone	[Not Available]	NO	[Not Available]	10	10	[Not Available]	[Not Available]	T3	N3	M0	Stage IIIC	[Not Available]	[Not Available]	Negative	<10%	[Not Available]	[Not Available]	[Not Available]	[Not Available]	Negative
TCGA-BH-A28O	84B7CCF2-8AB3-4B21-96DE-800D231BC072	02/07/2012	YES	NO	-18501	FEMALE	[Not Available]	WHITE	NOT HISPANIC OR LATINO	No	No	TUMOR FREE	Alive	324	[Not Applicable]	[Not Available]	[Not Available]	[Not Applicable]	2010	50	Fine needle aspiration biopsy	[Not Applicable]	[Not Available]	[Not Available]	Negative	[Not Available]	[Not Applicable]	[Not Available]	Sentinel node biopsy alone	[Not Available]	NO	YES	14	14	[Not Available]	7th	T3a	N3	M0	Stage IIIC	[Not Available]	[Not Available]	Positive	[Not Available]	[Not Available]	[Not Available]	[Not Available]	[Not Available]	Positive
TCGA-E2-A154	24e39609-9645-43e5-960b-db5446eaea65	07/04/2011	NO	YES	-24999	FEMALE	Post (prior bilateral ovariectomy OR >12 mo since LMP with no prior hysterectomy)	WHITE	NOT HISPANIC OR LATINO	No	No	TUMOR FREE	Alive	325	[Not Applicable]	[Not Available]	[Not Available]	[Not Applicable]	2009	68	Tumor resection	[Not Applicable]	Lumpectomy	[Not Available]	Negative	[Not Available]	[Not Applicable]	[Not Available]	Sentinel node biopsy alone	[Not Available]	NO	YES	2	0	[Not Available]	6th	T1c	N0	M0	Stage I	[Not Available]	[Not Available]	Positive	90-99%	3 Point Scale	[Not Available]	[Not Available]	[Not Available]	Positive
TCGA-A2-A0YJ	796b593f-5886-4a27-bf94-7ea8df325e1a	28/12/2010	NO	YES	-14448	FEMALE	Pre (<6 months since LMP AND no prior bilateral ovariectomy AND not on estrogen replacement)	WHITE	NOT HISPANIC OR LATINO	No	No	TUMOR FREE	Alive	326	[Not Applicable]	[Not Available]	[Not Available]	[Not Applicable]	2010	39	Core needle biopsy	[Not Applicable]	Modified Radical Mastectomy	[Not Available]	Negative	[Not Available]	[Not Applicable]	[Not Available]	Axillary lymph node dissection alone	[Not Available]	NO	[Not Available]	18	5	[Not Available]	[Not Available]	T3	N2a	M0	Stage IIIA	[Not Available]	[Not Available]	Positive	<10%	[Not Available]	1+	[Not Available]	[Not Available]	Negative
TCGA-D8-A1XK	97943d87-fed7-4f14-a0a7-c5bfee64c392	09/06/2011	YES	NO	-20092	FEMALE	Post (prior bilateral ovariectomy OR >12 mo since LMP with no prior hysterectomy)	WHITE	NOT HISPANIC OR LATINO	No	No	TUMOR FREE	Alive	326	[Not Applicable]	[Not Available]	[Not Available]	[Not Applicable]	2010	55	Fine needle aspiration biopsy	[Not Applicable]	Modified Radical Mastectomy	[Not Available]	Negative	[Not Available]	[Not Applicable]	[Not Available]	Axillary lymph node dissection alone	[Not Available]	[Not Available]	YES	18	3	[Not Available]	7th	T2	N1a	MX	Stage IIB	[Not Available]	[Not Available]	Negative	[Not Available]	[Not Available]	[Not Available]	[Not Available]	[Not Available]	Negative
TCGA-BH-A0GZ	27dfb9d4-3a2c-44bc-9acf-8f638d3f3004	10/11/2010	NO	YES	-22714	FEMALE	Post (prior bilateral ovariectomy OR >12 mo since LMP with no prior hysterectomy)	WHITE	[Not Available]	No	No	TUMOR FREE	Alive	328	[Not Applicable]	[Not Available]	[Not Available]	[Not Applicable]	2009	62	Core needle biopsy	[Not Applicable]	Lumpectomy	[Not Available]	Negative	[Not Evaluated]	[Not Applicable]	Negative	Sentinel lymph node biopsy plus axillary dissection	[Not Available]	NO	[Not Available]	14	1	[Not Available]	[Not Available]	T1c	N1a	M0	Stage IIA	[Not Available]	[Not Available]	Positive	90-99%	[Not Available]	3+	H-SCORE	H-SCORE 300	Positive
TCGA-AC-A23G	A721DAC6-0126-476C-B2D4-2DBF7406454B	14/07/2011	NO	YES	-27934	FEMALE	Post (prior bilateral ovariectomy OR >12 mo since LMP with no prior hysterectomy)	WHITE	[Not Available]	No	No	TUMOR FREE	Alive	330	[Not Applicable]	[Not Available]	[Not Available]	[Not Applicable]	2006	76	Core needle biopsy	[Not Applicable]	Other	Right Total Mastectomy and Sentinel Node Biopsy	Negative	[Not Available]	[Not Applicable]	[Not Available]	[Not Available]	[Not Available]	[Not Available]	YES	8	2	[Not Available]	6th	T1c	N1	MX	Stage IIA	[Not Available]	[Not Available]	Positive	90-99%	[Not Available]	[Not Available]	[Not Available]	[Not Available]	Positive
TCGA-E2-A15R	33b7bf50-53f4-4839-aa83-9665f85671d8	14/04/2011	NO	YES	-23570	FEMALE	Post (prior bilateral ovariectomy OR >12 mo since LMP with no prior hysterectomy)	WHITE	NOT HISPANIC OR LATINO	No	No	TUMOR FREE	Alive	330	[Not Applicable]	[Not Available]	[Not Available]	[Not Applicable]	2010	64	Tumor resection	[Not Applicable]	Lumpectomy	[Not Available]	Negative	[Not Available]	[Not Applicable]	[Not Available]	Sentinel node biopsy alone	[Not Available]	NO	YES	4	3	[Not Available]	7th	T1c	N1a	M0	Stage IIA	[Not Available]	[Not Available]	Positive	[Not Available]	[Not Available]	[Not Available]	Allred score = 8	Allred score 5+3 = 8	Positive
TCGA-E2-A15L	37242f5a-25ae-4b1f-9ce6-09ce1dc92539	13/04/2011	NO	YES	-23845	FEMALE	Post (prior bilateral ovariectomy OR >12 mo since LMP with no prior hysterectomy)	BLACK OR AFRICAN AMERICAN	NOT HISPANIC OR LATINO	No	No	TUMOR FREE	Alive	331	[Not Applicable]	[Not Available]	[Not Available]	[Not Applicable]	2010	65	Tumor resection	[Not Applicable]	Simple Mastectomy	[Not Available]	Negative	[Not Available]	[Not Applicable]	[Not Available]	Sentinel node biopsy alone	[Not Available]	NO	YES	3	0	[Not Available]	7th	T2	N0	M0	Stage IIA	[Not Available]	[Not Available]	Positive	[Not Available]	[Not Available]	[Not Available]	Allred score = 8	Allred score 5+3 = 8	Positive
TCGA-A2-A0YK	8f34cb4c-5798-47a0-89a1-f0ee26a8ae93	28/12/2010	NO	YES	-22625	FEMALE	Post (prior bilateral ovariectomy OR >12 mo since LMP with no prior hysterectomy)	WHITE	NOT HISPANIC OR LATINO	No	No	TUMOR FREE	Alive	334	[Not Applicable]	[Not Available]	[Not Available]	[Not Applicable]	2009	61	Core needle biopsy	[Not Applicable]	Simple Mastectomy	[Not Available]	Close	[Not Available]	[Not Applicable]	[Not Available]	Sentinel node biopsy alone	[Not Available]	YES	[Not Available]	3	0	0	[Not Available]	T2	N0 (i-)	M0	Stage IIA	[Not Available]	[Not Available]	Positive	90-99%	[Not Available]	3+	[Not Available]	[Not Available]	Negative
TCGA-A8-A07P	8cccf160-93e9-48a5-9b8b-54aa50153142	27/05/2011	NO	YES	-24929	FEMALE	Post (prior bilateral ovariectomy OR >12 mo since LMP with no prior hysterectomy)	[Not Available]	[Not Available]	No	No	TUMOR FREE	Alive	334	[Not Applicable]	[Not Available]	[Not Available]	[Not Applicable]	2009	68	[Not Available]	[Not Applicable]	Other	Surgical Resection	Negative	[Not Available]	[Not Applicable]	[Not Available]	[Not Available]	[Not Available]	[Not Available]	[Not Available]	[Not Available]	[Not Available]	[Not Available]	6th	T2	N1	M0	Stage IIB	[Not Available]	[Not Available]	Positive	[Not Available]	[Not Available]	[Not Available]	[Not Available]	[Not Available]	Positive
TCGA-A2-A0T0	95c53f69-0f05-4348-822a-571f3d757001	12/11/2010	NO	YES	-21575	FEMALE	Post (prior bilateral ovariectomy OR >12 mo since LMP with no prior hysterectomy)	WHITE	NOT HISPANIC OR LATINO	No	No	TUMOR FREE	Alive	337	[Not Applicable]	[Not Available]	[Not Available]	[Not Applicable]	2009	59	Core needle biopsy	[Not Applicable]	Lumpectomy	[Not Available]	Negative	[Not Available]	[Not Applicable]	[Not Available]	Axillary lymph node dissection alone	[Not Available]	NO	[Not Available]	14	2	[Not Available]	6th	T2	N1	M0	Stage IIB	[Not Available]	[Not Available]	Negative	<10%	[Not Available]	[Not Available]	[Not Available]	[Not Available]	Negative
TCGA-E2-A1B6	e0b1bcd2-1139-44b9-98b3-67bcf92bcc39	25/04/2011	NO	YES	-16370	FEMALE	Pre (<6 months since LMP AND no prior bilateral ovariectomy AND not on estrogen replacement)	WHITE	NOT HISPANIC OR LATINO	No	No	TUMOR FREE	Alive	338	[Not Applicable]	[Not Available]	[Not Available]	[Not Applicable]	2008	44	Tumor resection	[Not Applicable]	Simple Mastectomy	[Not Available]	Negative	[Not Available]	[Not Applicable]	[Not Available]	Sentinel node biopsy alone	[Not Available]	NO	YES	5	0	[Not Available]	6th	T2	N0	M0	Stage IIA	[Not Available]	[Not Available]	Negative	[Not Available]	[Not Available]	[Not Available]	Allred score = 0	Allred score 0+0 = 0	Negative
TCGA-A2-A0T6	08306ede-e74b-4be9-b768-7fd98647b6ac	17/11/2010	NO	YES	-18334	FEMALE	Pre (<6 months since LMP AND no prior bilateral ovariectomy AND not on estrogen replacement)	WHITE	NOT HISPANIC OR LATINO	No	No	TUMOR FREE	Alive	344	[Not Applicable]	[Not Available]	[Not Available]	[Not Applicable]	2009	50	Core needle biopsy	[Not Applicable]	Simple Mastectomy	[Not Available]	Negative	[Not Available]	[Not Applicable]	[Not Available]	Sentinel node biopsy alone	[Not Available]	YES	[Not Available]	3	0	0	[Not Available]	T3	N0 (i-)	M0	Stage IIB	[Not Available]	[Not Available]	Positive	90-99%	[Not Available]	3+	[Not Available]	[Not Available]	Positive
TCGA-D8-A146	03da7a65-fa2f-42cb-a709-5fe8736f21d3	30/03/2011	YES	NO	-20861	FEMALE	Post (prior bilateral ovariectomy OR >12 mo since LMP with no prior hysterectomy)	WHITE	NOT HISPANIC OR LATINO	Yes	Yes	[Not Available]	Alive	344	[Not Applicable]	[Not Available]	[Not Available]	[Not Applicable]	2010	57	Fine needle aspiration biopsy	[Not Applicable]	Modified Radical Mastectomy	[Not Available]	Negative	[Not Available]	[Not Applicable]	[Not Available]	Axillary lymph node dissection alone	[Not Available]	NO	YES	11	0	[Not Available]	7th	T2	N0	MX	Stage IIA	[Not Available]	[Not Available]	Positive	[Not Available]	[Not Available]	[Not Available]	>75%	manual counting	Positive
TCGA-AO-A0JA	86b7b206-8e69-432d-acc9-bccce710955e	19/09/2010	NO	YES	-13307	FEMALE	Pre (<6 months since LMP AND no prior bilateral ovariectomy AND not on estrogen replacement)	BLACK OR AFRICAN AMERICAN	NOT HISPANIC OR LATINO	No	No	WITH TUMOR	Alive	346	[Not Applicable]	[Not Available]	[Not Available]	[Not Applicable]	2009	36	Core needle biopsy	[Not Applicable]	Modified Radical Mastectomy	[Not Available]	Negative	[Not Available]	[Not Applicable]	[Not Available]	Sentinel lymph node biopsy plus axillary dissection	[Not Available]	NO	[Not Available]	11	11	[Not Available]	[Not Available]	T2	N3	M0	Stage IIIC	[Not Available]	[Not Available]	Positive	90-99%	[Not Available]	2+	[Not Available]	[Not Available]	Positive
TCGA-E2-A1LG	ef4cbd38-bc79-4d60-a715-647edd2ebe9e	03/06/2011	NO	YES	-18492	FEMALE	Peri (6-12 months since last menstrual period)	BLACK OR AFRICAN AMERICAN	NOT HISPANIC OR LATINO	Yes	No	TUMOR FREE	Alive	350	[Not Applicable]	[Not Available]	[Not Available]	[Not Applicable]	2010	50	Tumor resection	[Not Applicable]	Modified Radical Mastectomy	[Not Available]	Negative	[Not Available]	[Not Applicable]	[Not Available]	Axillary lymph node dissection alone	[Not Available]	NO	YES	19	0	[Not Available]	7th	T2	N0	M0	Stage IIA	[Not Available]	[Not Available]	Negative	[Not Available]	[Not Available]	[Not Available]	Allred score = 0	Allred score 0+0 = 0	Negative
TCGA-D8-A1XJ	cc510968-fe52-4109-a79f-74f216b48c78	09/06/2011	YES	NO	-27967	FEMALE	Post (prior bilateral ovariectomy OR >12 mo since LMP with no prior hysterectomy)	WHITE	NOT HISPANIC OR LATINO	No	No	TUMOR FREE	Alive	352	[Not Applicable]	[Not Available]	[Not Available]	Ductal/Mucinous	2010	76	Fine needle aspiration biopsy	[Not Applicable]	Modified Radical Mastectomy	[Not Available]	Negative	[Not Available]	[Not Applicable]	[Not Available]	Axillary lymph node dissection alone	[Not Available]	[Not Available]	YES	43	2	[Not Available]	7th	T3	N1a	MX	Stage IIIA	[Not Available]	[Not Available]	Positive	[Not Available]	[Not Available]	[Not Available]	>75%	manual counting	Positive
TCGA-E2-A10A	4da7abaf-ac7a-41c0-8033-5780a398545c	11/02/2011	NO	YES	-15085	FEMALE	Pre (<6 months since LMP AND no prior bilateral ovariectomy AND not on estrogen replacement)	WHITE	NOT HISPANIC OR LATINO	No	No	WITH TUMOR	Alive	352	[Not Applicable]	[Not Available]	[Not Available]	[Not Applicable]	2007	41	Core needle biopsy	[Not Applicable]	Simple Mastectomy	[Not Available]	Negative	[Not Available]	[Not Applicable]	[Not Available]	Sentinel node biopsy alone	[Not Available]	NO	[Not Available]	3	0	0	6th	T3	N0 (i-)	M0	Stage IIB	[Not Available]	[Not Available]	Positive	[Not Available]	[Not Available]	[Not Available]	Allred score 7	Allred score 4+3=7	Positive
TCGA-JL-A3YX	75F6E476-233A-409C-A3EF-0240BE569813	08/11/2012	YES	NO	[Not Available]	FEMALE	Post (prior bilateral ovariectomy OR >12 mo since LMP with no prior hysterectomy)	ASIAN	NOT HISPANIC OR LATINO	No	No	[Unknown]	Alive	352	[Not Applicable]	NO	NO	[Not Applicable]	2011	46	Tumor resection	[Not Applicable]	Modified Radical Mastectomy	[Not Available]	Negative	[Not Available]	[Not Applicable]	[Not Available]	Axillary lymph node dissection alone	[Not Available]	[Unknown]	YES	16	0	0	7th	T2	N0	M0	Stage IIA	[Not Available]	[Not Available]	Positive	30-39%	3 Point Scale	2+	[Not Available]	[Not Available]	Positive
TCGA-LL-A6FP	5C9D8163-A68E-43CE-9CBA-EFFB7405761E	03/09/2013	YES	NO	-32873	FEMALE	Post (prior bilateral ovariectomy OR >12 mo since LMP with no prior hysterectomy)	WHITE	NOT HISPANIC OR LATINO	No	Yes	TUMOR FREE	Alive	352	[Not Applicable]	NO	YES	[Not Applicable]	2012	90	Core needle biopsy	[Not Applicable]	Simple Mastectomy	[Not Available]	Negative	[Not Available]	[Not Applicable]	[Not Available]	No axillary staging	[Not Available]	NO	NO	[Not Available]	[Not Available]	[Not Available]	7th	T2	NX	MX	Stage IIA	[Not Available]	[Not Available]	Positive	90-99%	3 Point Scale	3+	[Not Available]	[Not Available]	Positive
TCGA-AO-A0JF	f357fe19-5359-4662-8ce9-aa996132283b	20/09/2010	NO	YES	-24923	FEMALE	Post (prior bilateral ovariectomy OR >12 mo since LMP with no prior hysterectomy)	WHITE	NOT HISPANIC OR LATINO	No	No	TUMOR FREE	Alive	354	[Not Applicable]	[Not Available]	[Not Available]	[Not Applicable]	2009	68	Core needle biopsy	[Not Applicable]	Lumpectomy	[Not Available]	Negative	[Not Available]	[Not Applicable]	[Not Available]	Sentinel lymph node biopsy plus axillary dissection	[Not Available]	NO	[Not Available]	14	2	0	[Not Available]	T1c	N1a	M0	Stage IIA	[Not Available]	[Not Available]	Positive	90-99%	[Not Available]	4+	[Not Available]	[Not Available]	Positive
TCGA-BH-A0BW	5d1d00c6-fcae-479e-ae1e-de76efd41d98	10/08/2011	NO	YES	-25974	FEMALE	Post (prior bilateral ovariectomy OR >12 mo since LMP with no prior hysterectomy)	BLACK OR AFRICAN AMERICAN	NOT HISPANIC OR LATINO	No	No	TUMOR FREE	Alive	355	[Not Applicable]	[Not Available]	[Not Available]	[Not Applicable]	2006	71	Core needle biopsy	[Not Applicable]	Other	Segmental mastectomy	Negative	[Not Available]	[Not Applicable]	[Not Available]	[Not Available]	[Not Available]	[Not Available]	YES	8	0	[Not Available]	6th	T1c	N0	M0	Stage I	[Not Available]	[Not Available]	Negative	[Not Available]	[Not Available]	[Not Available]	[Not Available]	[Not Available]	Negative
TCGA-A2-A0YI	72cd1b17-d349-4551-83f7-3062ce9db865	14/12/2010	NO	YES	-22961	FEMALE	Post (prior bilateral ovariectomy OR >12 mo since LMP with no prior hysterectomy)	WHITE	NOT HISPANIC OR LATINO	No	No	TUMOR FREE	Alive	358	[Not Applicable]	[Not Available]	[Not Available]	[Not Applicable]	2009	62	Core needle biopsy	[Not Applicable]	Lumpectomy	[Not Available]	Negative	[Not Available]	[Not Applicable]	[Not Available]	Other (specify)	Sentinel Lymph node biopsy and one non-sentinel lymph node biopsy	YES	[Not Available]	3	0	1	6th	T1c	N0 (i+)	M0	Stage I	[Not Available]	[Not Available]	Positive	90-99%	[Not Available]	3+	[Not Available]	[Not Available]	Positive
TCGA-AR-A0TU	dfe6db17-cf45-488e-bd3c-b8433d7343ca	10/03/2011	NO	YES	-13039	FEMALE	Pre (<6 months since LMP AND no prior bilateral ovariectomy AND not on estrogen replacement)	[Not Available]	[Not Available]	No	No	TUMOR FREE	Alive	360	[Not Applicable]	[Not Available]	[Not Available]	[Not Applicable]	2006	35	Core needle biopsy	[Not Applicable]	Simple Mastectomy	[Not Available]	Negative	[Not Available]	[Not Applicable]	[Not Available]	Sentinel lymph node biopsy plus axillary dissection	[Not Available]	YES	[Not Available]	4	0	[Not Available]	6th	T2	N0	M0	Stage IIA	[Not Available]	[Not Available]	Negative	[Not Available]	[Not Available]	[Not Available]	[Not Available]	[Not Available]	Negative
TCGA-E2-A10F	8e159b50-8136-42d4-b9c7-d579a74e4931	11/02/2011	NO	YES	-17257	FEMALE	Pre (<6 months since LMP AND no prior bilateral ovariectomy AND not on estrogen replacement)	WHITE	NOT HISPANIC OR LATINO	No	No	TUMOR FREE	Alive	360	[Not Applicable]	[Not Available]	[Not Available]	[Not Applicable]	2008	47	Core needle biopsy	[Not Applicable]	Lumpectomy	[Not Available]	Negative	[Not Available]	[Not Applicable]	[Not Available]	Sentinel node biopsy alone	[Not Available]	NO	[Not Available]	2	0	[Not Available]	[Not Available]	T2	N0 (i-)	M0	Stage IIA	[Not Available]	[Not Available]	Positive	[Not Available]	[Not Available]	[Not Available]	Allred score 8	Allred score 5+3=8	Positive
TCGA-JL-A3YW	A2434F47-2168-47D0-9BBB-981071597843	08/11/2012	YES	NO	[Not Available]	FEMALE	Post (prior bilateral ovariectomy OR >12 mo since LMP with no prior hysterectomy)	ASIAN	NOT HISPANIC OR LATINO	No	No	[Unknown]	Alive	360	[Not Applicable]	NO	NO	[Not Applicable]	2011	49	Tumor resection	[Not Applicable]	Modified Radical Mastectomy	[Not Available]	Negative	[Not Available]	[Not Applicable]	[Not Available]	Axillary lymph node dissection alone	[Not Available]	[Unknown]	YES	16	3	0	7th	T2	N1	M0	Stage IIB	[Not Available]	[Not Available]	Positive	30-39%	3 Point Scale	3+	[Not Available]	[Not Available]	Positive
TCGA-A2-A3KC	2D29A4AC-98E7-4663-9DD6-5681BC32AC2E	14/03/2012	YES	NO	-20401	FEMALE	Pre (<6 months since LMP AND no prior bilateral ovariectomy AND not on estrogen replacement)	BLACK OR AFRICAN AMERICAN	NOT HISPANIC OR LATINO	No	No	TUMOR FREE	Alive	363	[Not Applicable]	[Not Available]	[Not Available]	[Not Applicable]	2011	55	Core needle biopsy	[Not Applicable]	Simple Mastectomy	[Not Available]	Negative	[Not Available]	[Not Applicable]	[Not Available]	Sentinel lymph node biopsy plus axillary dissection	[Not Available]	NO	YES	19	2	0	7th	T2	N1a	M0	Stage IIB	[Not Available]	[Not Available]	Positive	90-99%	3 Point Scale	3+	[Not Available]	[Not Available]	Positive
TCGA-A2-A4S1	843C8F16-5E59-40D4-9ECC-8A75375156F6	26/02/2013	YES	NO	-24353	FEMALE	Post (prior bilateral ovariectomy OR >12 mo since LMP with no prior hysterectomy)	WHITE	NOT HISPANIC OR LATINO	No	No	TUMOR FREE	Alive	365	[Not Applicable]	YES	NO	[Not Applicable]	2012	66	Core needle biopsy	[Not Applicable]	Lumpectomy	[Not Available]	Negative	[Not Available]	[Not Applicable]	[Not Available]	Sentinel node biopsy alone	[Not Available]	YES	YES	1	0	0	7th	T2	N0	M0	Stage IIA	[Not Available]	[Not Available]	Positive	<10%	3 Point Scale	1+	[Not Available]	[Not Available]	Negative
TCGA-A8-A07J	316625b8-a217-4829-90d1-dfd9cb7e4bc3	27/05/2011	NO	YES	-12965	FEMALE	Pre (<6 months since LMP AND no prior bilateral ovariectomy AND not on estrogen replacement)	[Not Available]	[Not Available]	No	No	TUMOR FREE	Alive	365	[Not Applicable]	[Not Available]	[Not Available]	[Not Applicable]	2009	35	[Not Available]	[Not Applicable]	Other	Surgical Resection	Negative	[Not Available]	[Not Applicable]	[Not Available]	[Not Available]	[Not Available]	[Not Available]	[Not Available]	[Not Available]	[Not Available]	[Not Available]	6th	T2	N1a	M0	Stage IIB	[Not Available]	[Not Available]	Positive	[Not Available]	[Not Available]	[Not Available]	[Not Available]	[Not Available]	Positive
TCGA-A8-A08I	7acf33e7-c386-45fd-8c9a-469600378687	27/05/2011	NO	YES	-19389	FEMALE	Post (prior bilateral ovariectomy OR >12 mo since LMP with no prior hysterectomy)	[Not Available]	[Not Available]	No	No	TUMOR FREE	Alive	365	[Not Applicable]	[Not Available]	[Not Available]	[Not Applicable]	2009	53	[Not Available]	[Not Applicable]	Other	Surgical Resection	Negative	[Not Available]	[Not Applicable]	[Not Available]	[Not Available]	[Not Available]	[Not Available]	[Not Available]	[Not Available]	[Not Available]	[Not Available]	6th	T2	N0	M0	Stage IIA	[Not Available]	[Not Available]	Positive	[Not Available]	[Not Available]	[Not Available]	[Not Available]	[Not Available]	Positive
TCGA-A8-A097	dcfd0b1d-5707-44a6-b225-5e8f7cea5ca1	27/05/2011	NO	YES	-23741	FEMALE	Post (prior bilateral ovariectomy OR >12 mo since LMP with no prior hysterectomy)	[Not Available]	[Not Available]	No	No	TUMOR FREE	Alive	365	[Not Applicable]	[Not Available]	[Not Available]	[Not Applicable]	2009	65	[Not Available]	[Not Applicable]	Other	Surgical Resection	Negative	[Not Available]	[Not Applicable]	[Not Available]	[Not Available]	[Not Available]	[Not Available]	[Not Available]	[Not Available]	[Not Available]	[Not Available]	6th	T2	N1	M0	Stage IIB	[Not Available]	[Not Available]	Positive	[Not Available]	[Not Available]	[Not Available]	[Not Available]	[Not Available]	Positive
TCGA-A8-A09B	3828b534-908e-4953-a3fb-07d01cf49c7d	27/05/2011	NO	YES	-21520	FEMALE	Post (prior bilateral ovariectomy OR >12 mo since LMP with no prior hysterectomy)	[Not Available]	[Not Available]	No	No	TUMOR FREE	Alive	365	[Not Applicable]	[Not Available]	[Not Available]	[Not Applicable]	2009	58	[Not Available]	[Not Applicable]	Other	Surgical Resection	Negative	[Not Available]	[Not Applicable]	[Not Available]	[Not Available]	[Not Available]	[Not Available]	[Not Available]	[Not Available]	[Not Available]	[Not Available]	6th	T4b	N1a	M0	Stage IIIB	[Not Available]	[Not Available]	Positive	[Not Available]	[Not Available]	[Not Available]	[Not Available]	[Not Available]	Positive
TCGA-A8-A0A1	3efa245d-177d-4ef9-94f7-f554c54e345e	27/05/2011	NO	YES	-30742	FEMALE	Post (prior bilateral ovariectomy OR >12 mo since LMP with no prior hysterectomy)	[Not Available]	[Not Available]	No	No	TUMOR FREE	Alive	365	[Not Applicable]	[Not Available]	[Not Available]	[Not Applicable]	2009	84	[Not Available]	[Not Applicable]	Other	Surgical Resection	Negative	[Not Available]	[Not Applicable]	[Not Available]	[Not Available]	[Not Available]	[Not Available]	[Not Available]	[Not Available]	[Not Available]	[Not Available]	6th	T2	N0	M0	Stage IIA	[Not Available]	[Not Available]	Positive	[Not Available]	[Not Available]	[Not Available]	[Not Available]	[Not Available]	Positive
TCGA-D8-A1JB	dd96a9c7-899c-47cd-a0f9-b149ed07a5d6	29/03/2011	YES	NO	-19822	FEMALE	Post (prior bilateral ovariectomy OR >12 mo since LMP with no prior hysterectomy)	WHITE	NOT HISPANIC OR LATINO	No	No	TUMOR FREE	Alive	365	[Not Applicable]	[Not Available]	[Not Available]	[Not Applicable]	2010	54	Fine needle aspiration biopsy	[Not Applicable]	Modified Radical Mastectomy	[Not Available]	Negative	[Not Available]	[Not Applicable]	[Not Available]	Axillary lymph node dissection alone	[Not Available]	NO	YES	8	1	[Not Available]	7th	T2	N1a	M0	Stage IIB	[Not Available]	[Not Available]	Positive	[Not Available]	[Not Available]	[Not Available]	>75%	manual counting	Positive
TCGA-EW-A1P5	53d0af48-d7ea-42c9-8695-c614b89b415b	11/05/2011	NO	YES	-28177	FEMALE	Post (prior bilateral ovariectomy OR >12 mo since LMP with no prior hysterectomy)	WHITE	NOT HISPANIC OR LATINO	No	No	TUMOR FREE	Alive	365	[Not Applicable]	[Not Available]	[Not Available]	[Not Applicable]	2010	77	Core needle biopsy	[Not Applicable]	Modified Radical Mastectomy	[Not Available]	Negative	[Not Available]	[Not Applicable]	[Not Available]	Sentinel lymph node biopsy plus axillary dissection	[Not Available]	YES	YES	40	3	0	7th	T2	N1a	M0	Stage IIB	[Not Available]	[Not Available]	Positive	90-99%	3 Point Scale	3+	[Not Available]	[Not Available]	Positive
TCGA-D8-A73X	1BE375FE-5AE5-4E75-A729-69F86A661D9A	28/03/2014	YES	NO	-19607	FEMALE	Post (prior bilateral ovariectomy OR >12 mo since LMP with no prior hysterectomy)	WHITE	NOT HISPANIC OR LATINO	No	No	TUMOR FREE	Alive	368	[Not Applicable]	YES	YES	tubular carcinoma	2013	53	Core needle biopsy	[Not Applicable]	Simple Mastectomy	[Not Available]	Negative	[Not Available]	[Not Applicable]	[Not Available]	Sentinel node biopsy alone	[Not Available]	NO	NO	[Not Available]	[Not Available]	[Not Available]	7th	T2	N0	M0	Stage IIA	[Not Available]	[Not Available]	Positive	70-79%	[Not Available]	[Not Available]	[Not Available]	[Not Available]	Positive
TCGA-A7-A4SF	D81594D9-DD6A-45C3-8BAD-61960611D78D	25/02/2013	YES	NO	-19985	FEMALE	Post (prior bilateral ovariectomy OR >12 mo since LMP with no prior hysterectomy)	BLACK OR AFRICAN AMERICAN	NOT HISPANIC OR LATINO	No	No	TUMOR FREE	Alive	369	[Not Applicable]	YES	YES	[Not Applicable]	2012	54	Core needle biopsy	[Not Applicable]	Lumpectomy	[Not Available]	Positive	Other	Right Breast Reexcision	Positive	Sentinel node biopsy alone	[Not Available]	YES	YES	2	0	0	7th	T2	N0	M0	Stage IIA	[Not Available]	[Not Available]	Positive	90-99%	3 Point Scale	[Not Available]	[Not Available]	[Not Available]	Negative
TCGA-A2-A1G1	75b5529b-565a-4eba-918a-910b2f441d32	12/05/2011	YES	NO	-31223	FEMALE	Post (prior bilateral ovariectomy OR >12 mo since LMP with no prior hysterectomy)	WHITE	NOT HISPANIC OR LATINO	No	No	TUMOR FREE	Alive	371	[Not Applicable]	[Not Available]	[Not Available]	[Not Applicable]	2010	85	Core needle biopsy	[Not Applicable]	Lumpectomy	[Not Available]	Negative	[Not Available]	[Not Applicable]	[Not Available]	Sentinel lymph node biopsy plus axillary dissection	[Not Available]	NO	YES	13	1	[Not Available]	7th	T2	N1	M0	Stage IIB	[Not Available]	[Not Available]	Negative	[Not Available]	[Not Available]	[Not Available]	[Not Available]	[Not Available]	Negative
TCGA-A7-A4SE	DBF6F981-15CC-40AD-91AC-A66360405FBD	22/02/2013	YES	NO	-20080	FEMALE	Post (prior bilateral ovariectomy OR >12 mo since LMP with no prior hysterectomy)	BLACK OR AFRICAN AMERICAN	NOT HISPANIC OR LATINO	No	No	TUMOR FREE	Alive	371	[Not Applicable]	NO	YES	[Not Applicable]	2011	54	Core needle biopsy	[Not Applicable]	Lumpectomy	[Not Available]	Negative	[Not Available]	[Not Applicable]	[Not Available]	Sentinel node biopsy alone	[Not Available]	YES	YES	3	0	0	7th	T2	N0	M0	Stage IIA	[Not Available]	[Not Available]	Negative	[Not Available]	[Not Available]	[Not Available]	[Not Available]	[Not Available]	Negative
TCGA-C8-A27A	3b1f7e48-216d-47de-ba79-db350f52bff0	21/07/2011	YES	NO	-17779	FEMALE	Peri (6-12 months since last menstrual period)	ASIAN	NOT HISPANIC OR LATINO	No	No	TUMOR FREE	Alive	371	[Not Applicable]	[Not Available]	[Not Available]	[Not Applicable]	2010	48	Tumor resection	[Not Applicable]	Modified Radical Mastectomy	[Not Available]	Negative	[Not Available]	[Not Applicable]	[Not Available]	[Not Available]	[Not Available]	[Not Available]	NO	[Not Available]	[Not Available]	[Not Available]	6th	T2	N1	M0	Stage IIB	[Not Available]	[Not Available]	Positive	[Not Available]	[Not Available]	[Not Available]	Allred Score 7	[Not Available]	Positive
TCGA-A2-A1G4	e3b555aa-7f0a-49c6-9b13-182c61a144c1	22/04/2011	YES	NO	-25966	FEMALE	Post (prior bilateral ovariectomy OR >12 mo since LMP with no prior hysterectomy)	WHITE	NOT HISPANIC OR LATINO	Yes	No	TUMOR FREE	Alive	372	[Not Applicable]	[Not Available]	[Not Available]	[Not Applicable]	2010	71	Core needle biopsy	[Not Applicable]	Modified Radical Mastectomy	[Not Available]	Negative	[Not Available]	[Not Applicable]	[Not Available]	Axillary lymph node dissection alone	[Not Available]	NO	YES	15	2	[Not Available]	7th	T3	N1a	M0	Stage IIIA	[Not Available]	[Not Available]	Positive	90-99%	3 Point Scale	3+	[Not Available]	[Not Available]	Positive
TCGA-BH-A0WA	786e8dbe-442e-4551-87b3-b4c333b04dd4	16/02/2011	NO	YES	-30025	FEMALE	[Not Available]	WHITE	NOT HISPANIC OR LATINO	No	No	TUMOR FREE	Alive	372	[Not Applicable]	[Not Available]	[Not Available]	[Not Applicable]	2008	82	Fine needle aspiration biopsy	[Not Applicable]	Other	segmental mastectomy	Negative	[Not Available]	[Not Applicable]	[Not Available]	Axillary lymph node dissection alone	[Not Available]	[Not Available]	[Not Available]	3	0	[Not Available]	6th	T1c	N0 (i-)	M0	Stage I	[Not Available]	[Not Available]	Negative	[Not Available]	[Not Available]	[Not Available]	[Not Available]	[Not Available]	Negative
TCGA-A7-A0DA	3afa1e93-1df8-4e4c-aaa4-557463f4bb77	10/01/2011	YES	NO	-22708	FEMALE	Post (prior bilateral ovariectomy OR >12 mo since LMP with no prior hysterectomy)	WHITE	NOT HISPANIC OR LATINO	No	No	TUMOR FREE	Alive	373	[Not Applicable]	[Not Available]	[Not Available]	[Not Applicable]	2009	62	Core needle biopsy	[Not Applicable]	Lumpectomy	[Not Available]	Negative	[Not Available]	[Not Applicable]	[Not Available]	Sentinel lymph node biopsy plus axillary dissection	[Not Available]	[Not Available]	[Not Available]	1	0	[Not Available]	[Not Available]	T2	N0 (i-)	M0	Stage IIA	[Not Available]	[Not Available]	Negative	[Not Available]	[Not Available]	[Not Available]	[Not Available]	[Not Available]	Negative
TCGA-AN-A0XO	195b6731-6ae6-416e-a345-0eb8874a0ca2	01/05/2011	NO	YES	-21640	FEMALE	Post (prior bilateral ovariectomy OR >12 mo since LMP with no prior hysterectomy)	WHITE	NOT HISPANIC OR LATINO	No	No	TUMOR FREE	Alive	375	[Not Applicable]	[Not Available]	[Not Available]	[Not Applicable]	2010	59	Tumor resection	[Not Applicable]	[Not Available]	[Not Available]	Negative	[Not Available]	[Not Applicable]	[Not Available]	[Not Available]	[Not Available]	[Not Available]	YES	12	2	[Not Available]	7th	T2	N2	M0	Stage IIIA	[Not Available]	[Not Available]	Positive	[Not Available]	[Not Available]	[Not Available]	180	[Not Available]	Negative
TCGA-BH-A0E2	8ace3b8c-f23e-48a9-a137-9e046bd9549b	09/11/2010	NO	YES	-18152	FEMALE	Pre (<6 months since LMP AND no prior bilateral ovariectomy AND not on estrogen replacement)	BLACK OR AFRICAN AMERICAN	[Not Available]	No	No	TUMOR FREE	Alive	376	[Not Applicable]	[Not Available]	[Not Available]	[Not Applicable]	2009	49	Core needle biopsy	[Not Applicable]	Modified Radical Mastectomy	[Not Available]	Negative	[Not Evaluated]	[Not Applicable]	[Not Available]	Axillary lymph node dissection alone	[Not Available]	NO	[Not Available]	26	4	[Not Available]	[Not Available]	T2	N2a	M0	Stage IIIA	[Not Available]	[Not Available]	Positive	90-99%	[Not Available]	3+	H-SCORE	H-SCORE 300	Positive
TCGA-A2-A0YH	298d33da-15af-48cb-b30f-eaf54e7baa43	14/12/2010	NO	YES	-19596	FEMALE	Post (prior bilateral ovariectomy OR >12 mo since LMP with no prior hysterectomy)	WHITE	NOT HISPANIC OR LATINO	No	No	TUMOR FREE	Alive	379	[Not Applicable]	[Not Available]	[Not Available]	[Not Applicable]	2009	53	Core needle biopsy	[Not Applicable]	Lumpectomy	[Not Available]	Negative	[Not Available]	[Not Applicable]	[Not Available]	Axillary lymph node dissection alone	[Not Available]	NO	[Not Available]	28	5	[Not Available]	[Not Available]	T2	N2a	M0	Stage IIIA	[Not Available]	[Not Available]	Positive	80-89%	[Not Available]	3+	[Not Available]	[Not Available]	Positive
TCGA-A2-A1G0	2e538802-2a31-4774-89a8-c6e4381a887d	21/04/2011	YES	NO	-18002	FEMALE	Pre (<6 months since LMP AND no prior bilateral ovariectomy AND not on estrogen replacement)	WHITE	NOT HISPANIC OR LATINO	No	No	[Not Available]	Alive	380	[Not Applicable]	[Not Available]	[Not Available]	Infiltrating Tubulolobular Carcinoma	2010	49	Core needle biopsy	[Not Applicable]	Simple Mastectomy	[Not Available]	Negative	[Not Available]	[Not Applicable]	[Not Available]	Sentinel lymph node biopsy plus axillary dissection	[Not Available]	NO	YES	19	2	[Not Available]	7th	T2	N1a	M0	Stage IIB	[Not Available]	[Not Available]	Positive	90-99%	3 Point Scale	3+	[Not Available]	[Not Available]	Positive
TCGA-D8-A1X9	34a74805-300c-4773-ab59-2085fcc2e6cc	16/05/2011	YES	NO	-24417	FEMALE	Post (prior bilateral ovariectomy OR >12 mo since LMP with no prior hysterectomy)	WHITE	NOT HISPANIC OR LATINO	No	No	TUMOR FREE	Alive	380	[Not Applicable]	[Not Available]	[Not Available]	[Not Applicable]	2010	66	Core needle biopsy	[Not Applicable]	Modified Radical Mastectomy	[Not Available]	[Not Available]	[Not Available]	[Not Applicable]	[Not Available]	Axillary lymph node dissection alone	[Not Available]	NO	YES	23	3	0	7th	T2	N1a	M0	Stage IIB	[Not Available]	[Not Available]	Positive	[Not Available]	[Not Available]	[Not Available]	>75%	% IHC	Positive
TCGA-E2-A1L9	5ea18514-51ad-4844-abea-15e82f0b10c9	07/06/2011	NO	YES	-14868	FEMALE	Pre (<6 months since LMP AND no prior bilateral ovariectomy AND not on estrogen replacement)	WHITE	NOT HISPANIC OR LATINO	No	No	TUMOR FREE	Alive	388	[Not Applicable]	[Not Available]	[Not Available]	[Not Applicable]	2009	40	Tumor resection	[Not Applicable]	Lumpectomy	[Not Available]	Negative	[Not Available]	[Not Applicable]	[Not Available]	Sentinel node biopsy alone	[Not Available]	NO	YES	2	1	[Not Available]	6th	T1c	N1mi	M0	Stage IIA	[Not Available]	[Not Available]	Positive	80-89%	3 Point Scale	[Not Available]	allred score = 7	[Not Available]	Positive
TCGA-BH-A0HU	dc657ca8-98e8-4ec4-a513-1b848be0e85d	11/11/2010	NO	YES	-19216	FEMALE	Peri (6-12 months since last menstrual period)	WHITE	[Not Available]	No	No	TUMOR FREE	Alive	392	[Not Applicable]	[Not Available]	[Not Available]	[Not Applicable]	2009	52	Core needle biopsy	[Not Applicable]	Lumpectomy	[Not Available]	Negative	[Not Evaluated]	[Not Applicable]	[Not Available]	Sentinel node biopsy alone	[Not Available]	NO	[Not Available]	1	0	[Not Available]	[Not Available]	T1c	N0 (i-)	M0	Stage IA	[Not Available]	[Not Available]	Positive	40-49%	[Not Available]	2+	H-Score	H-Score 140	Positive
TCGA-E2-A1IN	f43d622f-eed5-4933-adc6-ae9ad1e33028	29/04/2011	NO	YES	-22199	FEMALE	Post (prior bilateral ovariectomy OR >12 mo since LMP with no prior hysterectomy)	WHITE	NOT HISPANIC OR LATINO	No	No	TUMOR FREE	Alive	392	[Not Applicable]	[Not Available]	[Not Available]	[Not Applicable]	2010	60	Tumor resection	[Not Applicable]	Lumpectomy	[Not Available]	Negative	[Not Available]	[Not Applicable]	[Not Available]	Sentinel node biopsy alone	[Not Available]	NO	YES	2	0	[Not Available]	7th	T1c	N0	M0	Stage I	[Not Available]	[Not Available]	Positive	[Not Available]	[Not Available]	[Not Available]	allred score = 8	allred score 5+3=8	Positive
TCGA-A2-A0T4	b0f8d698-a30e-4d8d-b0a2-a5a01fac8406	17/11/2010	NO	YES	-22849	FEMALE	Post (prior bilateral ovariectomy OR >12 mo since LMP with no prior hysterectomy)	WHITE	NOT HISPANIC OR LATINO	No	No	TUMOR FREE	Alive	395	[Not Applicable]	[Not Available]	[Not Available]	[Not Applicable]	2009	62	Core needle biopsy	[Not Applicable]	Simple Mastectomy	[Not Available]	Negative	[Not Available]	[Not Applicable]	[Not Available]	Other (specify)	SLN and non-SLN biopsy	YES	[Not Available]	2	0	0	[Not Available]	T2	N0 (i-)	M0	Stage IIA	[Not Available]	[Not Available]	Positive	90-99%	[Not Available]	3+	[Not Available]	[Not Available]	Positive
TCGA-A8-A06O	69054195-9e93-49e5-b820-69b0091cc2d4	27/05/2011	NO	YES	-22157	FEMALE	Post (prior bilateral ovariectomy OR >12 mo since LMP with no prior hysterectomy)	[Not Available]	[Not Available]	No	No	TUMOR FREE	Alive	396	[Not Applicable]	[Not Available]	[Not Available]	[Not Applicable]	2009	60	[Not Available]	[Not Applicable]	Other	Surgical Resection	Negative	[Not Available]	[Not Applicable]	[Not Available]	[Not Available]	[Not Available]	[Not Available]	[Not Available]	[Not Available]	[Not Available]	[Not Available]	6th	T1c	N0	M0	Stage I	[Not Available]	[Not Available]	Positive	[Not Available]	[Not Available]	[Not Available]	[Not Available]	[Not Available]	Positive
TCGA-A8-A06P	5f90d955-bbb0-4b44-a5ac-ba6fda9ca0fb	27/05/2011	NO	YES	-23011	FEMALE	Post (prior bilateral ovariectomy OR >12 mo since LMP with no prior hysterectomy)	[Not Available]	[Not Available]	No	No	TUMOR FREE	Alive	396	[Not Applicable]	[Not Available]	[Not Available]	[Not Applicable]	2009	63	[Not Available]	[Not Applicable]	Other	Surgical Resection	Negative	[Not Available]	[Not Applicable]	[Not Available]	[Not Available]	[Not Available]	[Not Available]	[Not Available]	[Not Available]	[Not Available]	[Not Available]	6th	T1c	N2a	M0	Stage IIIA	[Not Available]	[Not Available]	Positive	[Not Available]	[Not Available]	[Not Available]	[Not Available]	[Not Available]	Positive
TCGA-A8-A086	f9eb88f7-9293-46bf-ace4-a746e4ff80dc	27/05/2011	NO	YES	-21731	FEMALE	Post (prior bilateral ovariectomy OR >12 mo since LMP with no prior hysterectomy)	[Not Available]	[Not Available]	No	No	TUMOR FREE	Alive	396	[Not Applicable]	[Not Available]	[Not Available]	[Not Applicable]	2009	59	[Not Available]	[Not Applicable]	Other	Surgical Resection	Negative	[Not Available]	[Not Applicable]	[Not Available]	[Not Available]	[Not Available]	[Not Available]	[Not Available]	[Not Available]	[Not Available]	[Not Available]	6th	T1c	N1a	M0	Stage IIA	[Not Available]	[Not Available]	Positive	[Not Available]	[Not Available]	[Not Available]	[Not Available]	[Not Available]	Positive
TCGA-A8-A09D	36449392-de76-4ee9-bc09-627a07e18727	27/05/2011	NO	YES	-17440	FEMALE	Post (prior bilateral ovariectomy OR >12 mo since LMP with no prior hysterectomy)	[Not Available]	[Not Available]	No	No	TUMOR FREE	Alive	396	[Not Applicable]	[Not Available]	[Not Available]	[Not Applicable]	2007	47	[Not Available]	[Not Applicable]	Other	Surgical Resection	Negative	[Not Available]	[Not Applicable]	[Not Available]	[Not Available]	[Not Available]	[Not Available]	[Not Available]	[Not Available]	[Not Available]	[Not Available]	5th	T2	N1	M0	Stage IIB	[Not Available]	[Not Available]	Positive	[Not Available]	[Not Available]	[Not Available]	[Not Available]	[Not Available]	Positive
TCGA-A8-A0A4	2cb8c866-9296-4c70-a3ea-f9a9b707895c	27/05/2011	NO	YES	-26693	FEMALE	Post (prior bilateral ovariectomy OR >12 mo since LMP with no prior hysterectomy)	[Not Available]	[Not Available]	No	No	TUMOR FREE	Alive	396	[Not Applicable]	[Not Available]	[Not Available]	[Not Applicable]	2009	73	[Not Available]	[Not Applicable]	Other	Surgical Resection	Negative	[Not Available]	[Not Applicable]	[Not Available]	[Not Available]	[Not Available]	[Not Available]	[Not Available]	[Not Available]	[Not Available]	[Not Available]	6th	T2	N0	M0	Stage IIA	[Not Available]	[Not Available]	Positive	[Not Available]	[Not Available]	[Not Available]	[Not Available]	[Not Available]	Positive
TCGA-A8-A0A9	7b605fb6-d077-401e-b870-b87ddf505f82	27/05/2011	NO	YES	-29370	FEMALE	Post (prior bilateral ovariectomy OR >12 mo since LMP with no prior hysterectomy)	[Not Available]	[Not Available]	No	No	TUMOR FREE	Alive	396	[Not Applicable]	[Not Available]	[Not Available]	[Not Applicable]	2009	80	[Not Available]	[Not Applicable]	Other	Surgical Resection	Negative	[Not Available]	[Not Applicable]	[Not Available]	[Not Available]	[Not Available]	[Not Available]	[Not Available]	[Not Available]	[Not Available]	[Not Available]	6th	T2	N0	M0	Stage IIA	[Not Available]	[Not Available]	Positive	[Not Available]	[Not Available]	[Not Available]	[Not Available]	[Not Available]	Positive
TCGA-AR-A5QN	077506EA-8F11-405D-BB8E-3C9924FE54D0	15/05/2013	NO	YES	-25089	FEMALE	Post (prior bilateral ovariectomy OR >12 mo since LMP with no prior hysterectomy)	WHITE	NOT HISPANIC OR LATINO	No	No	TUMOR FREE	Alive	396	[Not Applicable]	YES	YES	[Not Applicable]	2012	68	Core needle biopsy	[Not Applicable]	Modified Radical Mastectomy	[Not Available]	[Not Available]	[Not Available]	[Not Applicable]	[Not Available]	Axillary lymph node dissection alone	[Not Available]	[Not Available]	YES	19	10	[Not Available]	7th	T2	N3	M0	Stage IIIC	[Not Available]	[Not Available]	Positive	[Not Available]	[Not Available]	[Not Available]	[Not Available]	[Not Available]	Positive
TCGA-E2-A15O	eafa45a4-2fd1-4fa3-860c-9d52ed382b7d	14/04/2011	NO	YES	-32583	FEMALE	Post (prior bilateral ovariectomy OR >12 mo since LMP with no prior hysterectomy)	BLACK OR AFRICAN AMERICAN	NOT HISPANIC OR LATINO	Yes	No	TUMOR FREE	Alive	396	[Not Applicable]	[Not Available]	[Not Available]	[Not Applicable]	2010	89	Tumor resection	[Not Applicable]	Lumpectomy	[Not Available]	Negative	[Not Available]	[Not Applicable]	[Not Available]	No axillary staging	[Not Available]	NO	NO	[Not Available]	[Not Available]	[Not Available]	7th	T1c	NX	M0	Stage I	[Not Available]	[Not Available]	Positive	[Not Available]	[Not Available]	[Not Available]	Allred score = 7	Allred score 5+2 = 7	Positive
TCGA-A2-A0T7	43d5632e-7272-4aad-9496-7f5a99671223	17/11/2010	NO	YES	-18756	FEMALE	Pre (<6 months since LMP AND no prior bilateral ovariectomy AND not on estrogen replacement)	WHITE	NOT HISPANIC OR LATINO	No	No	TUMOR FREE	Alive	397	[Not Applicable]	[Not Available]	[Not Available]	[Not Applicable]	2009	51	Core needle biopsy	[Not Applicable]	Modified Radical Mastectomy	[Not Available]	Positive	Other	Skin excision	Negative	Sentinel node biopsy alone	[Not Available]	YES	[Not Available]	2	0	1	[Not Available]	T2	N0 (i+)	M0	Stage IIA	[Not Available]	[Not Available]	Positive	90-99%	[Not Available]	2+	[Not Available]	[Not Available]	Positive
TCGA-A2-A0YG	c0892598-1f7b-4f23-9cd8-731f797753d5	03/01/2011	NO	YES	-23058	FEMALE	Post (prior bilateral ovariectomy OR >12 mo since LMP with no prior hysterectomy)	WHITE	NOT HISPANIC OR LATINO	No	No	TUMOR FREE	Alive	404	[Not Applicable]	[Not Available]	[Not Available]	[Not Applicable]	2009	63	Core needle biopsy	[Not Applicable]	Lumpectomy	[Not Available]	Negative	[Not Available]	[Not Applicable]	[Not Available]	Axillary lymph node dissection alone	[Not Available]	NO	[Not Available]	18	14	[Not Available]	[Not Available]	T2	N3a	M0	Stage IIIC	[Not Available]	[Not Available]	Positive	90-99%	[Not Available]	3+	[Not Available]	[Not Available]	Positive
TCGA-A2-A1FZ	805bfe39-3695-43c2-93e4-d66d0559b89f	21/04/2011	YES	NO	-23055	FEMALE	Post (prior bilateral ovariectomy OR >12 mo since LMP with no prior hysterectomy)	WHITE	NOT HISPANIC OR LATINO	No	No	TUMOR FREE	Alive	410	[Not Applicable]	[Not Available]	[Not Available]	[Not Applicable]	2010	63	Core needle biopsy	[Not Applicable]	Simple Mastectomy	[Not Available]	Negative	[Not Available]	[Not Applicable]	[Not Available]	Sentinel node biopsy alone	[Not Available]	YES	YES	3	0	0	7th	T2	N0 (i-)	M0	Stage IIA	[Not Available]	[Not Available]	Positive	90-99%	3 Point Scale	3+	[Not Available]	[Not Available]	Positive
TCGA-E2-A15I	64089c20-939f-48b4-ae8b-904ad0597145	13/04/2011	NO	YES	-16163	FEMALE	Pre (<6 months since LMP AND no prior bilateral ovariectomy AND not on estrogen replacement)	WHITE	NOT HISPANIC OR LATINO	No	No	TUMOR FREE	Alive	411	[Not Applicable]	[Not Available]	[Not Available]	[Not Applicable]	2009	44	Tumor resection	[Not Applicable]	Simple Mastectomy	[Not Available]	Negative	[Not Available]	[Not Applicable]	[Not Available]	Sentinel node biopsy alone	[Not Available]	NO	YES	4	0	[Not Available]	6th	T2	N0	M0	Stage IIA	[Not Available]	[Not Available]	Positive	90-99%	3 Point Scale	[Not Available]	[Not Available]	[Not Available]	Positive
TCGA-GM-A5PV	67C8DC41-EDCB-4563-96B3-3F93F9EDCBE9	12/04/2013	NO	YES	-23215	FEMALE	Post (prior bilateral ovariectomy OR >12 mo since LMP with no prior hysterectomy)	WHITE	NOT HISPANIC OR LATINO	No	No	TUMOR FREE	Alive	412	[Not Applicable]	NO	YES	[Not Applicable]	2011	63	Core needle biopsy	[Not Applicable]	Modified Radical Mastectomy	[Not Available]	Negative	[Not Available]	[Not Applicable]	[Not Available]	Sentinel lymph node biopsy plus axillary dissection	[Not Available]	NO	YES	24	1	[Not Available]	7th	T2	N1a	M0	Stage IIB	[Not Available]	[Not Available]	Positive	90-99%	[Not Available]	[Not Available]	[Not Available]	[Not Available]	Positive
TCGA-OL-A66H	76BD9BB9-9A8B-4A90-BB7C-EAFE76472EE4	11/06/2013	NO	YES	-27280	FEMALE	Post (prior bilateral ovariectomy OR >12 mo since LMP with no prior hysterectomy)	BLACK OR AFRICAN AMERICAN	NOT HISPANIC OR LATINO	No	No	TUMOR FREE	Alive	413	[Not Applicable]	YES	NO	[Not Applicable]	2012	74	Fine needle aspiration biopsy	[Not Applicable]	Lumpectomy	[Not Available]	Negative	[Not Available]	[Not Applicable]	[Not Available]	[Not Available]	[Not Available]	[Not Available]	YES	1	[Not Available]	[Not Available]	7th	T1c	N1mi	MX	Stage IB	[Not Available]	[Not Available]	Positive	90-99%	[Not Available]	[Not Available]	[Not Available]	[Not Available]	Positive
TCGA-OL-A66N	E9002F4E-BA0B-4738-9368-DD9614A5DA8A	11/06/2013	NO	YES	-21608	FEMALE	Post (prior bilateral ovariectomy OR >12 mo since LMP with no prior hysterectomy)	WHITE	NOT HISPANIC OR LATINO	No	No	TUMOR FREE	Alive	413	[Not Applicable]	YES	NO	[Not Applicable]	2011	59	Core needle biopsy	[Not Applicable]	Modified Radical Mastectomy	[Not Available]	Negative	[Not Available]	[Not Applicable]	[Not Available]	Sentinel node biopsy alone	[Not Available]	[Unknown]	YES	15	13	[Not Available]	7th	T3	N3	MX	Stage IIIC	[Not Available]	[Not Available]	Positive	80-89%	[Not Available]	[Not Available]	[Not Available]	[Not Available]	Negative
TCGA-BH-A0HP	fcef8cb5-fb2c-4bfb-82cd-6b9f3145182c	11/11/2010	NO	YES	-23883	FEMALE	Post (prior bilateral ovariectomy OR >12 mo since LMP with no prior hysterectomy)	WHITE	[Not Available]	No	No	TUMOR FREE	Alive	414	[Not Applicable]	[Not Available]	[Not Available]	[Not Applicable]	2009	65	Core needle biopsy	[Not Applicable]	Modified Radical Mastectomy	[Not Available]	Negative	[Not Evaluated]	[Not Applicable]	[Not Available]	Axillary lymph node dissection alone	[Not Available]	NO	[Not Available]	17	8	[Not Available]	[Not Available]	T3	N2a	M0	Stage IIIA	[Not Available]	[Not Available]	Positive	80-89%	[Not Available]	3+	H-Score	H-Score 280	Negative
TCGA-A1-A0SJ	a2db9dd1-44d5-48b5-817c-a21a85fadb21	06/12/2010	NO	YES	-14383	FEMALE	[Not Available]	BLACK OR AFRICAN AMERICAN	NOT HISPANIC OR LATINO	No	No	TUMOR FREE	Alive	416	[Not Applicable]	[Not Available]	[Not Available]	[Not Applicable]	2006	39	Core needle biopsy	[Not Applicable]	Modified Radical Mastectomy	[Not Available]	Negative	[Not Available]	[Not Applicable]	[Not Available]	Sentinel lymph node biopsy plus axillary dissection	[Not Available]	[Not Available]	[Not Available]	19	3	[Not Available]	6th	T3	N1a	M0	Stage IIIA	[Not Available]	[Not Available]	Positive	70-79%	[Not Available]	[Not Available]	[Not Available]	[Not Available]	Positive
TCGA-E2-A10E	dc15a8ae-991e-421c-bc70-70e94f79dd17	11/02/2011	NO	YES	-23684	FEMALE	Post (prior bilateral ovariectomy OR >12 mo since LMP with no prior hysterectomy)	WHITE	NOT HISPANIC OR LATINO	No	No	TUMOR FREE	Alive	418	[Not Applicable]	[Not Available]	[Not Available]	[Not Applicable]	2008	64	Core needle biopsy	[Not Applicable]	Simple Mastectomy	[Not Available]	Negative	[Not Available]	[Not Applicable]	[Not Available]	Sentinel lymph node biopsy plus axillary dissection	[Not Available]	NO	[Not Available]	21	2	[Not Available]	6th	T1c	N1a	M0	Stage IIA	[Not Available]	[Not Available]	Positive	[Not Available]	[Not Available]	[Not Available]	Allred score 8	Allred score 5+3=8	Positive
TCGA-A7-A26E	011b9b2d-ebe5-42bf-9662-d922faccc7a1	28/07/2011	YES	NO	-26274	FEMALE	Post (prior bilateral ovariectomy OR >12 mo since LMP with no prior hysterectomy)	WHITE	NOT HISPANIC OR LATINO	Yes	No	TUMOR FREE	Alive	421	[Not Applicable]	[Not Available]	[Not Available]	[Not Applicable]	2010	71	Core needle biopsy	[Not Applicable]	Simple Mastectomy	[Not Available]	Negative	[Not Available]	[Not Applicable]	[Not Available]	Sentinel lymph node biopsy plus axillary dissection	[Not Available]	NO	YES	16	0	[Not Available]	7th	T3	N1a	MX	Stage IIIA	[Not Available]	[Not Available]	Positive	90-99%	3 Point Scale	[Not Available]	[Not Available]	[Not Available]	Positive
TCGA-BH-A0DK	f2bbfa9d-9a9d-4f46-9fde-378e4c44e2ad	08/11/2010	NO	YES	-18237	FEMALE	Pre (<6 months since LMP AND no prior bilateral ovariectomy AND not on estrogen replacement)	WHITE	[Not Available]	No	No	TUMOR FREE	Alive	423	[Not Applicable]	[Not Available]	[Not Available]	[Not Applicable]	2009	49	Excisional Biopsy	[Not Applicable]	Simple Mastectomy	[Not Available]	Negative	[Not Available]	[Not Applicable]	[Not Available]	Sentinel node biopsy alone	[Not Available]	NO	[Not Available]	3	0	[Not Available]	[Not Available]	T2	N0 (i-)	M0	Stage IIA	[Not Available]	[Not Available]	Positive	[Not Available]	[Not Available]	[Not Available]	H-SCORE	H-SCORE 260	Positive
TCGA-A8-A07I	566792ae-f853-4a47-856d-f02cdcfcb18a	27/05/2011	NO	YES	-25263	FEMALE	Post (prior bilateral ovariectomy OR >12 mo since LMP with no prior hysterectomy)	[Not Available]	[Not Available]	No	No	TUMOR FREE	Alive	426	[Not Applicable]	[Not Available]	[Not Available]	[Not Applicable]	2009	69	[Not Available]	[Not Applicable]	Other	Surgical Resection	Negative	[Not Available]	[Not Applicable]	[Not Available]	[Not Available]	[Not Available]	[Not Available]	[Not Available]	[Not Available]	[Not Available]	[Not Available]	6th	T2	N2a	M0	Stage IIIA	[Not Available]	[Not Available]	Positive	[Not Available]	[Not Available]	[Not Available]	[Not Available]	[Not Available]	Negative
TCGA-UL-AAZ6	4B54E06E-A280-4981-A4E1-9AEA154341B4	28/08/2014	YES	NO	-26999	FEMALE	Post (prior bilateral ovariectomy OR >12 mo since LMP with no prior hysterectomy)	BLACK OR AFRICAN AMERICAN	NOT HISPANIC OR LATINO	No	No	TUMOR FREE	Alive	426	[Not Applicable]	YES	YES	[Not Applicable]	2013	73	[Not Available]	[Not Applicable]	[Not Available]	[Not Available]	[Not Available]	[Not Available]	[Not Applicable]	[Not Available]	[Not Available]	[Not Available]	[Not Available]	[Not Available]	[Not Available]	[Not Available]	[Not Available]	7th	T2	N0	MX	Stage IIA	[Not Available]	[Not Available]	Positive	90-99%	3 Point Scale	3+	[Not Available]	[Not Available]	Positive
TCGA-A2-A3XV	189E1F27-7738-413A-A4D4-97D41D592A13	24/08/2012	YES	NO	-16971	FEMALE	Pre (<6 months since LMP AND no prior bilateral ovariectomy AND not on estrogen replacement)	BLACK OR AFRICAN AMERICAN	NOT HISPANIC OR LATINO	No	No	TUMOR FREE	Alive	428	[Not Applicable]	YES	YES	[Not Applicable]	2011	46	Core needle biopsy	[Not Applicable]	Lumpectomy	[Not Available]	Negative	[Not Available]	[Not Applicable]	[Not Available]	Sentinel node biopsy alone	[Not Available]	YES	YES	4	0	0	7th	T2	N0	M0	Stage IIA	[Not Available]	[Not Available]	Positive	<10%	3 Point Scale	1+	[Not Available]	[Not Available]	Negative
TCGA-OL-A5RY	8360CEC6-DAF6-41C9-9A4F-7FC03C958DCC	16/05/2013	NO	YES	-19216	FEMALE	Post (prior bilateral ovariectomy OR >12 mo since LMP with no prior hysterectomy)	BLACK OR AFRICAN AMERICAN	[Unknown]	No	No	WITH TUMOR	Alive	429	[Not Applicable]	YES	YES	[Not Applicable]	2011	52	Other method, specify:	Ultrasound-guided biopsy	Lumpectomy	[Not Available]	Positive	Mastectomy NOS	[Not Applicable]	Negative	Sentinel node biopsy alone	[Not Available]	[Unknown]	YES	25	1	[Not Available]	7th	T1c	N1	MX	Stage IIA	[Not Available]	[Not Available]	Positive	10-19%	[Not Available]	[Not Available]	[Not Available]	[Not Available]	Negative
TCGA-A1-A0SG	0ed9ad26-7fdc-4d75-93f9-d029eee94993	31/05/2011	NO	YES	-22380	FEMALE	Post (prior bilateral ovariectomy OR >12 mo since LMP with no prior hysterectomy)	WHITE	NOT HISPANIC OR LATINO	No	No	[Not Available]	Alive	434	[Not Applicable]	[Not Available]	[Not Available]	micropapillary carcinoma invasive	2006	61	Core needle biopsy	[Not Applicable]	Lumpectomy	[Not Available]	Negative	[Not Available]	[Not Applicable]	[Not Available]	Sentinel lymph node biopsy plus axillary dissection	[Not Available]	[Not Available]	YES	11	1	[Not Available]	6th	T2	N1a	M0	Stage IIB	[Not Available]	[Not Available]	Positive	90-99%	[Not Available]	[Not Available]	[Not Available]	[Not Available]	Positive
TCGA-A1-A0SD	c462e422-eb8d-4daf-9897-2a9c6cbd783a	07/09/2011	NO	YES	-21793	FEMALE	[Not Available]	WHITE	NOT HISPANIC OR LATINO	No	No	[Not Available]	Alive	437	[Not Applicable]	[Not Available]	[Not Available]	[Not Applicable]	2005	59	Core needle biopsy	[Not Applicable]	Lumpectomy	[Not Available]	Positive	Lumpectomy	[Not Applicable]	Negative	Sentinel lymph node biopsy plus axillary dissection	[Not Available]	[Not Available]	YES	3	0	0	6th	T2	N0	M0	Stage IIA	[Not Available]	[Not Available]	Positive	90-99%	[Not Available]	[Not Available]	[Not Available]	[Not Available]	Positive
TCGA-AQ-A04H	83f943c7-3975-4b4f-985d-9c057741793b	15/12/2010	NO	YES	-22539	FEMALE	Post (prior bilateral ovariectomy OR >12 mo since LMP with no prior hysterectomy)	WHITE	NOT HISPANIC OR LATINO	No	No	TUMOR FREE	Alive	439	[Not Applicable]	[Not Available]	[Not Available]	[Not Applicable]	2009	61	Core needle biopsy	[Not Applicable]	Modified Radical Mastectomy	[Not Available]	Negative	[Not Available]	[Not Applicable]	[Not Available]	Axillary lymph node dissection alone	[Not Available]	NO	[Not Available]	15	4	[Not Available]	6th	T2	N2a	MX	Stage IIIA	[Not Available]	[Not Available]	Positive	90-99%	[Not Available]	[Not Available]	>10%	[Not Available]	Positive
TCGA-AR-A5QP	3C275152-D04B-440C-9621-2FC05EA977B6	15/05/2013	NO	YES	-19805	FEMALE	Post (prior bilateral ovariectomy OR >12 mo since LMP with no prior hysterectomy)	WHITE	NOT HISPANIC OR LATINO	No	No	TUMOR FREE	Alive	439	[Not Applicable]	YES	YES	[Not Applicable]	2011	54	[Not Available]	[Not Applicable]	Lumpectomy	[Not Available]	[Not Available]	[Not Available]	[Not Applicable]	[Not Available]	Sentinel lymph node biopsy plus axillary dissection	[Not Available]	[Not Available]	YES	40	1	[Not Available]	7th	T2	N1	M0	Stage IIB	[Not Available]	[Not Available]	Positive	[Not Available]	[Not Available]	[Not Available]	[Not Available]	[Not Available]	Positive
TCGA-D8-A3Z5	77E25AE8-82EC-4DEA-8E62-1176F27E47BA	03/07/2012	YES	NO	-19846	FEMALE	Post (prior bilateral ovariectomy OR >12 mo since LMP with no prior hysterectomy)	WHITE	NOT HISPANIC OR LATINO	No	No	TUMOR FREE	Alive	441	[Not Applicable]	[Not Available]	[Not Available]	[Not Applicable]	2011	54	Core needle biopsy	[Not Applicable]	Simple Mastectomy	[Not Available]	Negative	[Not Available]	[Not Applicable]	[Not Available]	Other (specify)	mastectomy with TLND	NO	YES	21	19	[Not Available]	7th	T2	N3a	M0	Stage IIIC	[Not Available]	[Not Available]	Positive	[Not Available]	[Not Available]	[Not Available]	[Not Available]	[Not Available]	Positive
TCGA-AO-A1KO	c25898b4-eb33-42f4-bf3f-bf532a929e7d	01/04/2011	NO	YES	-16817	FEMALE	Pre (<6 months since LMP AND no prior bilateral ovariectomy AND not on estrogen replacement)	WHITE	NOT HISPANIC OR LATINO	No	No	TUMOR FREE	Alive	448	[Not Applicable]	[Not Available]	[Not Available]	[Not Applicable]	2008	46	Excisional Biopsy	[Not Applicable]	Simple Mastectomy	[Not Available]	Negative	[Not Available]	[Not Applicable]	[Not Available]	Sentinel lymph node biopsy plus axillary dissection	[Not Available]	YES	YES	19	0	1	6th	T3	N0 (i+)	M0	Stage IIB	[Not Available]	[Not Available]	Positive	90-99%	4 Point Scale	4+	[Not Available]	[Not Available]	Positive
TCGA-AO-A0JG	58959e88-54e2-4558-9664-2effda7403dc	20/09/2010	NO	YES	-18021	FEMALE	Post (prior bilateral ovariectomy OR >12 mo since LMP with no prior hysterectomy)	WHITE	NOT HISPANIC OR LATINO	No	No	TUMOR FREE	Alive	449	[Not Applicable]	[Not Available]	[Not Available]	Ductal & Mucinous	2009	49	Core needle biopsy	[Not Applicable]	Modified Radical Mastectomy	[Not Available]	Close	[Not Available]	[Not Applicable]	[Not Available]	Axillary lymph node dissection alone	[Not Available]	NO	[Not Available]	19	4	0	[Not Available]	T2	N2a	M0	Stage IIIA	[Not Available]	[Not Available]	Positive	90-99%	[Not Available]	4+	[Not Available]	[Not Available]	Positive
TCGA-E2-A158	a6edb6ca-ae9f-4da7-8ebe-92d83d2987fb	07/04/2011	NO	YES	-15903	FEMALE	Pre (<6 months since LMP AND no prior bilateral ovariectomy AND not on estrogen replacement)	WHITE	NOT HISPANIC OR LATINO	No	No	TUMOR FREE	Alive	450	[Not Applicable]	[Not Available]	[Not Available]	[Not Applicable]	2009	43	Tumor resection	[Not Applicable]	Simple Mastectomy	[Not Available]	Negative	[Not Available]	[Not Applicable]	[Not Available]	Sentinel node biopsy alone	[Not Available]	NO	YES	2	1	[Not Available]	6th	T1c	N1mi	M0	Stage IIA	[Not Available]	[Not Available]	Negative	[Not Available]	[Not Available]	[Not Available]	Allred score = 0	Allred score 0+0 = 0	Negative
TCGA-A2-A0T3	058dcb78-bed1-40c3-a6c2-a0cc40065531	21/02/2011	NO	YES	-13680	FEMALE	Pre (<6 months since LMP AND no prior bilateral ovariectomy AND not on estrogen replacement)	WHITE	NOT HISPANIC OR LATINO	No	No	TUMOR FREE	Alive	456	[Not Applicable]	[Not Available]	[Not Available]	[Not Applicable]	2009	37	Core needle biopsy	[Not Applicable]	Lumpectomy	[Not Available]	Positive	Other	Margin resection	Negative	Sentinel lymph node biopsy plus axillary dissection	[Not Available]	YES	YES	13	2	0	7th	T1c	N1mi	M0	Stage IB	[Not Available]	[Not Available]	Positive	90-99%	3 Point Scale	3+	[Not Available]	[Not Available]	Positive
TCGA-A8-A09M	626b4ff0-2188-4a14-aac8-6703c624917f	27/05/2011	NO	YES	-27455	FEMALE	Post (prior bilateral ovariectomy OR >12 mo since LMP with no prior hysterectomy)	[Not Available]	[Not Available]	No	No	TUMOR FREE	Alive	457	[Not Applicable]	[Not Available]	[Not Available]	[Not Applicable]	2009	75	[Not Available]	[Not Applicable]	Other	Surgical Resection	Negative	[Not Available]	[Not Applicable]	[Not Available]	[Not Available]	[Not Available]	[Not Available]	[Not Available]	[Not Available]	[Not Available]	[Not Available]	6th	T2	N3a	M0	Stage IIIC	[Not Available]	[Not Available]	Positive	[Not Available]	[Not Available]	[Not Available]	[Not Available]	[Not Available]	Positive
TCGA-A8-A09V	cc348a26-ee11-47a4-8b51-de922967e175	27/05/2011	NO	YES	-18628	FEMALE	Pre (<6 months since LMP AND no prior bilateral ovariectomy AND not on estrogen replacement)	[Not Available]	[Not Available]	No	No	TUMOR FREE	Alive	457	[Not Applicable]	[Not Available]	[Not Available]	[Not Applicable]	2009	51	[Not Available]	[Not Applicable]	Other	Surgical Resection	Negative	[Not Available]	[Not Applicable]	[Not Available]	[Not Available]	[Not Available]	[Not Available]	[Not Available]	[Not Available]	[Not Available]	[Not Available]	6th	T2	N0	M0	Stage IIA	[Not Available]	[Not Available]	Positive	[Not Available]	[Not Available]	[Not Available]	[Not Available]	[Not Available]	Positive
TCGA-A8-A084	3dbe99d1-e3b8-4ee2-b6a8-2e2e12c6fbe9	27/05/2011	NO	YES	-29858	FEMALE	Post (prior bilateral ovariectomy OR >12 mo since LMP with no prior hysterectomy)	[Not Available]	[Not Available]	Yes	Yes	WITH TUMOR	Alive	458	[Not Applicable]	[Not Available]	[Not Available]	[Not Applicable]	2007	81	[Not Available]	[Not Applicable]	Other	Surgical resection	Positive	[Not Available]	[Not Applicable]	[Not Available]	[Not Available]	[Not Available]	[Not Available]	[Not Available]	[Not Available]	[Not Available]	[Not Available]	5th	T2	N1a	M0	Stage IIB	[Not Available]	[Not Available]	Positive	[Not Available]	[Not Available]	[Not Available]	[Not Available]	[Not Available]	Negative
TCGA-A2-A1FV	cd0c96a4-6414-4efb-879b-7408b62ed5b6	26/05/2011	YES	NO	-27287	FEMALE	Post (prior bilateral ovariectomy OR >12 mo since LMP with no prior hysterectomy)	WHITE	NOT HISPANIC OR LATINO	No	No	TUMOR FREE	Alive	461	[Not Applicable]	[Not Available]	[Not Available]	[Not Applicable]	2010	74	Core needle biopsy	[Not Applicable]	Simple Mastectomy	[Not Available]	Negative	[Not Available]	[Not Applicable]	[Not Available]	Sentinel node biopsy alone	[Not Available]	YES	YES	2	0	1	7th	T3	N0 (i+)	M0	Stage IIB	[Not Available]	[Not Available]	Positive	90-99%	[Not Available]	[Not Available]	Strong	[Not Available]	Positive
TCGA-BH-A0H0	96457ebf-ae88-41f4-97e5-cdc3163418aa	10/11/2010	NO	YES	-25223	FEMALE	Post (prior bilateral ovariectomy OR >12 mo since LMP with no prior hysterectomy)	WHITE	[Not Available]	No	No	TUMOR FREE	Alive	461	[Not Applicable]	[Not Available]	[Not Available]	[Not Applicable]	2009	69	Core needle biopsy	[Not Applicable]	Lumpectomy	[Not Available]	Negative	[Not Evaluated]	[Not Applicable]	[Not Available]	Sentinel node biopsy alone	[Not Available]	NO	[Not Available]	2	0	[Not Available]	[Not Available]	T1c	N0 (i-)	M0	Stage IA	[Not Available]	[Not Available]	Positive	50-59%	[Not Available]	2+	H-SCORE	H-SCORE 190	Positive
TCGA-E2-A1LA	ce9e0309-9756-42d2-ae94-d91264a79498	01/06/2011	NO	YES	-21773	FEMALE	Post (prior bilateral ovariectomy OR >12 mo since LMP with no prior hysterectomy)	[Not Available]	NOT HISPANIC OR LATINO	No	No	TUMOR FREE	Alive	463	[Not Applicable]	[Not Available]	[Not Available]	[Not Applicable]	2009	59	Tumor resection	[Not Applicable]	Simple Mastectomy	[Not Available]	Negative	[Not Available]	[Not Applicable]	[Not Available]	Sentinel lymph node biopsy plus axillary dissection	[Not Available]	NO	YES	35	1	[Not Available]	6th	T1c	N1a	M0	Stage IIA	[Not Available]	[Not Available]	Positive	[Not Available]	[Not Available]	[Not Available]	allred score = 8	allred score 5 + 3 = 8	Positive
TCGA-EW-A6S9	9676E46B-8F29-43CD-AB65-EB6A535CCED4	13/03/2015	[Not Available]	[Not Available]	-12755	FEMALE	[Not Available]	BLACK OR AFRICAN AMERICAN	NOT HISPANIC OR LATINO	No	No	TUMOR FREE	Alive	463	[Not Applicable]	NO	NO	[Not Applicable]	2013	34	Core needle biopsy	[Not Applicable]	Lumpectomy	[Not Available]	[Not Available]	[Not Available]	[Not Applicable]	[Not Available]	[Not Available]	[Not Available]	[Not Available]	YES	3	1	1	7th	T1c	N1	M0	Stage IIA	[Not Available]	[Not Available]	Positive	50-59%	[Not Available]	[Not Available]	[Not Available]	[Not Available]	Positive
TCGA-E2-A15J	1fef9454-b3e8-4d9d-a9aa-aa1f1a32b80c	13/04/2011	NO	YES	-18771	FEMALE	Pre (<6 months since LMP AND no prior bilateral ovariectomy AND not on estrogen replacement)	WHITE	NOT HISPANIC OR LATINO	No	No	TUMOR FREE	Alive	464	[Not Applicable]	[Not Available]	[Not Available]	[Not Applicable]	2009	51	Tumor resection	[Not Applicable]	Simple Mastectomy	[Not Available]	Negative	[Not Available]	[Not Applicable]	[Not Available]	Sentinel node biopsy alone	[Not Available]	NO	YES	12	0	[Not Available]	6th	T1c	N0	M0	Stage I	[Not Available]	[Not Available]	Positive	[Not Available]	[Not Available]	[Not Available]	Allred score = 7	[Not Available]	Positive
TCGA-EW-A1OW	f55dd73d-8c36-440b-84e5-9aae53107775	18/05/2011	NO	YES	-21465	FEMALE	Post (prior bilateral ovariectomy OR >12 mo since LMP with no prior hysterectomy)	BLACK OR AFRICAN AMERICAN	NOT HISPANIC OR LATINO	No	No	TUMOR FREE	Alive	464	[Not Applicable]	[Not Available]	[Not Available]	[Not Applicable]	2009	58	Core needle biopsy	[Not Applicable]	Lumpectomy	[Not Available]	Negative	[Not Available]	[Not Applicable]	[Not Available]	Sentinel node biopsy alone	[Not Available]	YES	YES	3	0	0	6th	T2	N0	MX	Stage IIA	[Not Available]	[Not Available]	Negative	<10%	3 Point Scale	[Not Available]	[Not Available]	[Not Available]	Negative
TCGA-E2-A15F	ec77a23d-84f5-47e4-bf2a-fa1c03baf3db	13/04/2011	NO	YES	-23660	FEMALE	Post (prior bilateral ovariectomy OR >12 mo since LMP with no prior hysterectomy)	WHITE	NOT HISPANIC OR LATINO	No	No	TUMOR FREE	Alive	469	[Not Applicable]	[Not Available]	[Not Available]	[Not Applicable]	2009	64	Tumor resection	[Not Applicable]	Lumpectomy	[Not Available]	Negative	[Not Available]	[Not Applicable]	[Not Available]	Sentinel node biopsy alone	[Not Available]	NO	YES	3	0	[Not Available]	6th	T1c	N0	M0	Stage I	[Not Available]	[Not Available]	Positive	90-99%	3 Point Scale	3+	[Not Available]	[Not Available]	Positive
TCGA-BH-A0DP	14267783-5624-4fe5-ba81-9d67f1017474	09/11/2010	NO	YES	-22199	FEMALE	Post (prior bilateral ovariectomy OR >12 mo since LMP with no prior hysterectomy)	WHITE	[Not Available]	No	No	TUMOR FREE	Alive	476	[Not Applicable]	[Not Available]	[Not Available]	[Not Applicable]	2009	60	Core needle biopsy	[Not Applicable]	Simple Mastectomy	[Not Available]	Negative	[Not Evaluated]	[Not Applicable]	[Not Available]	Sentinel node biopsy alone	[Not Available]	NO	[Not Available]	4	0	[Not Available]	[Not Available]	T3	N0 (i-)	M0	Stage IIB	[Not Available]	[Not Available]	Positive	80-89%	[Not Available]	3+	H-SCORE	H-SCORE 280	Positive
TCGA-BH-A0E1	606fbc6a-b41b-441d-9401-51e54912bf5e	09/11/2010	NO	YES	-19192	FEMALE	Peri (6-12 months since last menstrual period)	WHITE	[Not Available]	No	No	TUMOR FREE	Alive	477	[Not Applicable]	[Not Available]	[Not Available]	[Not Applicable]	2009	52	Core needle biopsy	[Not Applicable]	Simple Mastectomy	[Not Available]	Negative	[Not Evaluated]	[Not Applicable]	[Not Available]	Sentinel lymph node biopsy plus axillary dissection	[Not Available]	NO	[Not Available]	17	2	[Not Available]	[Not Available]	T2	N1	M0	Stage IIB	[Not Available]	[Not Available]	Positive	70-79%	[Not Available]	2+	H-SCORE	H-SCORE 180	Positive
TCGA-OL-A6VO	398FB71B-CA83-44E7-BF0D-B1CA464B0283	05/12/2013	NO	YES	-15780	FEMALE	[Unknown]	BLACK OR AFRICAN AMERICAN	NOT HISPANIC OR LATINO	No	No	TUMOR FREE	Alive	480	[Not Applicable]	YES	YES	[Not Applicable]	2012	43	Core needle biopsy	[Not Applicable]	Lumpectomy	[Not Available]	Negative	[Not Available]	[Not Applicable]	[Not Available]	Sentinel node biopsy alone	[Not Available]	[Not Available]	YES	7	0	[Not Available]	7th	T1c	N0	MX	Stage IA	[Not Available]	[Not Available]	Negative	[Not Available]	[Not Available]	[Not Available]	[Not Available]	[Not Available]	Negative
TCGA-E2-A156	f05d314c-5ec5-4e2a-b785-9a702716f111	07/04/2011	NO	YES	-22422	FEMALE	Post (prior bilateral ovariectomy OR >12 mo since LMP with no prior hysterectomy)	WHITE	NOT HISPANIC OR LATINO	No	No	TUMOR FREE	Alive	481	[Not Applicable]	[Not Available]	[Not Available]	[Not Applicable]	2009	61	Tumor resection	[Not Applicable]	Lumpectomy	[Not Available]	Negative	[Not Available]	[Not Applicable]	[Not Available]	Sentinel node biopsy alone	[Not Available]	NO	YES	3	0	[Not Available]	6th	T1c	N0	M0	Stage I	[Not Available]	[Not Available]	Positive	[Not Available]	[Not Available]	[Not Available]	[Not Available]	[Not Available]	Positive
TCGA-LQ-A4E4	4F321D41-3255-46A4-AE0D-1CF39699E624	05/12/2012	NO	YES	-26883	FEMALE	Post (prior bilateral ovariectomy OR >12 mo since LMP with no prior hysterectomy)	WHITE	NOT HISPANIC OR LATINO	No	No	TUMOR FREE	Alive	484	[Not Applicable]	YES	YES	[Not Applicable]	2011	73	Core needle biopsy	[Not Applicable]	Modified Radical Mastectomy	[Not Available]	Positive	[Not Evaluated]	[Not Applicable]	[Not Available]	Sentinel lymph node biopsy plus axillary dissection	[Not Available]	NO	YES	26	3	0	7th	T3	N1a	MX	Stage IIIA	[Not Available]	[Not Available]	Positive	90-99%	3 Point Scale	1+	[Not Available]	[Not Available]	Positive
TCGA-A2-A0EY	d67cd793-2931-429a-9084-2f3c4c8be7ad	21/09/2010	NO	YES	-22872	FEMALE	Post (prior bilateral ovariectomy OR >12 mo since LMP with no prior hysterectomy)	WHITE	NOT HISPANIC OR LATINO	No	No	TUMOR FREE	Alive	485	[Not Applicable]	[Not Available]	[Not Available]	[Not Applicable]	2009	62	Core needle biopsy	[Not Applicable]	Lumpectomy	[Not Available]	Negative	[Not Available]	[Not Applicable]	[Not Available]	Sentinel lymph node biopsy plus axillary dissection	[Not Available]	YES	[Not Available]	23	1	0	6th	T2	N1a	M0	Stage IIB	[Not Available]	[Not Available]	Positive	60-69%	[Not Available]	[Not Available]	[Not Available]	[Not Available]	Negative
TCGA-A8-A092	38a8b734-9acc-42f9-b5b7-e51b0dfc6504	27/05/2011	NO	YES	-17807	FEMALE	Pre (<6 months since LMP AND no prior bilateral ovariectomy AND not on estrogen replacement)	[Not Available]	[Not Available]	No	No	TUMOR FREE	Alive	487	[Not Applicable]	[Not Available]	[Not Available]	[Not Applicable]	2008	48	[Not Available]	[Not Applicable]	Other	Surgical Resection	Negative	[Not Available]	[Not Applicable]	[Not Available]	[Not Available]	[Not Available]	[Not Available]	[Not Available]	[Not Available]	[Not Available]	[Not Available]	6th	T2	N2a	M0	Stage IIIA	[Not Available]	[Not Available]	Positive	[Not Available]	[Not Available]	[Not Available]	[Not Available]	[Not Available]	Positive
TCGA-E2-A14P	e4fc0909-f284-4471-866d-d8967b6adcbc	31/03/2011	NO	YES	-28923	FEMALE	Post (prior bilateral ovariectomy OR >12 mo since LMP with no prior hysterectomy)	WHITE	NOT HISPANIC OR LATINO	No	No	TUMOR FREE	Alive	487	[Not Applicable]	[Not Available]	[Not Available]	[Not Applicable]	2008	79	Tumor resection	[Not Applicable]	Lumpectomy	[Not Available]	Negative	[Not Available]	[Not Applicable]	[Not Available]	Axillary lymph node dissection alone	[Not Available]	NO	YES	24	10	[Not Available]	6th	T2	N3	M0	Stage IIIC	[Not Available]	[Not Available]	Negative	[Not Available]	[Not Available]	[Not Available]	Allred score = 0	Allred score 0+0 = 0	Negative
TCGA-D8-A73U	96F02BE7-F2DF-483C-8968-A5BD2D887206	28/03/2014	YES	NO	-32208	FEMALE	Post (prior bilateral ovariectomy OR >12 mo since LMP with no prior hysterectomy)	WHITE	NOT HISPANIC OR LATINO	No	No	WITH TUMOR	Alive	492	[Not Applicable]	NO	YES	[Not Applicable]	2012	88	Core needle biopsy	[Not Applicable]	Simple Mastectomy	[Not Available]	Negative	[Not Available]	[Not Applicable]	[Not Available]	Sentinel lymph node biopsy plus axillary dissection	[Not Available]	NO	NO	[Not Available]	[Not Available]	[Not Available]	7th	T2	N0	M0	Stage IIA	[Not Available]	[Not Available]	Positive	70-79%	[Not Available]	[Not Available]	[Not Available]	[Not Available]	Positive
TCGA-BH-A0DZ	478eb8aa-50b8-4ce5-98e4-d518ede4b174	09/11/2010	NO	YES	-15980	FEMALE	Pre (<6 months since LMP AND no prior bilateral ovariectomy AND not on estrogen replacement)	WHITE	[Not Available]	No	No	TUMOR FREE	Alive	495	[Not Applicable]	[Not Available]	[Not Available]	[Not Applicable]	2009	43	Core needle biopsy	[Not Applicable]	Simple Mastectomy	[Not Available]	Negative	[Not Evaluated]	[Not Applicable]	[Not Available]	Sentinel lymph node biopsy plus axillary dissection	[Not Available]	NO	[Not Available]	5	1	[Not Available]	[Not Available]	T2	N1a	M0	Stage IIB	[Not Available]	[Not Available]	Positive	50-59%	[Not Available]	2+	H-SCORE	H-SCORE 140	Positive
TCGA-A2-A0D4	75113445-d2d6-44a0-866c-c9175e6d214b	21/09/2010	NO	YES	-13805	FEMALE	Pre (<6 months since LMP AND no prior bilateral ovariectomy AND not on estrogen replacement)	BLACK OR AFRICAN AMERICAN	NOT HISPANIC OR LATINO	No	No	TUMOR FREE	Alive	496	[Not Applicable]	[Not Available]	[Not Available]	[Not Applicable]	2009	37	Core needle biopsy	[Not Applicable]	Lumpectomy	[Not Available]	Negative	[Not Available]	[Not Applicable]	[Not Available]	Axillary lymph node dissection alone	[Not Available]	NO	[Not Available]	23	1	0	6th	T2	N1a	M0	Stage IIB	[Not Available]	[Not Available]	Positive	90-99%	[Not Available]	[Not Available]	Intensity=moderate	[Not Available]	Positive
TCGA-E2-A15C	da840a22-8d30-4682-bbd0-8fa87bd40528	13/04/2011	NO	YES	-22583	FEMALE	Post (prior bilateral ovariectomy OR >12 mo since LMP with no prior hysterectomy)	WHITE	NOT HISPANIC OR LATINO	No	No	TUMOR FREE	Alive	497	[Not Applicable]	[Not Available]	[Not Available]	[Not Applicable]	2009	61	Tumor resection	[Not Applicable]	Lumpectomy	[Not Available]	Negative	[Not Available]	[Not Applicable]	[Not Available]	Sentinel node biopsy alone	[Not Available]	NO	YES	4	0	[Not Available]	6th	T1c	N0	M0	Stage I	[Not Available]	[Not Available]	Positive	[Not Available]	[Not Available]	[Not Available]	[Not Available]	[Not Available]	Positive
TCGA-E2-A1IO	71fc8941-4cfb-47ea-a533-873d38f8c95c	29/04/2011	NO	YES	-13671	FEMALE	Pre (<6 months since LMP AND no prior bilateral ovariectomy AND not on estrogen replacement)	WHITE	NOT HISPANIC OR LATINO	No	No	TUMOR FREE	Alive	498	[Not Applicable]	[Not Available]	[Not Available]	[Not Applicable]	2009	37	Core needle biopsy	[Not Applicable]	Lumpectomy	[Not Available]	Negative	[Not Available]	[Not Applicable]	[Not Available]	Sentinel node biopsy alone	[Not Available]	NO	YES	1	0	[Not Available]	6th	T1c	N0	M0	Stage I	[Not Available]	[Not Available]	Positive	[Not Available]	3 Point Scale	[Not Available]	[Not Available]	[Not Available]	Positive
TCGA-EW-A1P4	521e2140-ae5b-456f-8699-97398d009687	11/05/2011	NO	YES	-15989	FEMALE	Pre (<6 months since LMP AND no prior bilateral ovariectomy AND not on estrogen replacement)	WHITE	HISPANIC OR LATINO	No	No	TUMOR FREE	Alive	501	[Not Applicable]	[Not Available]	[Not Available]	[Not Applicable]	2009	43	Core needle biopsy	[Not Applicable]	Simple Mastectomy	[Not Available]	Negative	[Not Available]	[Not Applicable]	[Not Available]	Sentinel node biopsy alone	[Not Available]	YES	YES	3	0	0	6th	T2	N0 (i-)	M0	Stage IIA	[Not Available]	[Not Available]	Negative	<10%	3 Point Scale	[Not Available]	[Not Available]	[Not Available]	Negative
TCGA-E2-A15A	73ccc949-01b7-48d3-a7c4-c4bcd261672a	07/04/2011	NO	YES	-16750	FEMALE	Pre (<6 months since LMP AND no prior bilateral ovariectomy AND not on estrogen replacement)	WHITE	NOT HISPANIC OR LATINO	No	No	TUMOR FREE	Alive	502	[Not Applicable]	[Not Available]	[Not Available]	[Not Applicable]	2009	45	Tumor resection	[Not Applicable]	Simple Mastectomy	[Not Available]	Negative	[Not Available]	[Not Applicable]	[Not Available]	Sentinel lymph node biopsy plus axillary dissection	[Not Available]	NO	YES	19	13	[Not Available]	6th	T2	N3a	M0	Stage IIIC	[Not Available]	[Not Available]	Positive	[Not Available]	[Not Available]	[Not Available]	[Not Available]	[Not Available]	Positive
TCGA-EW-A6SA	ABA5F46A-E67A-4CD2-9C52-C0686968FF04	27/02/2015	YES	NO	-21623	MALE	[Not Available]	BLACK OR AFRICAN AMERICAN	NOT HISPANIC OR LATINO	No	No	TUMOR FREE	Alive	510	[Not Applicable]	NO	YES	[Not Applicable]	2013	59	Core needle biopsy	[Not Applicable]	Simple Mastectomy	[Not Available]	Negative	[Not Available]	[Not Applicable]	[Not Available]	Sentinel node biopsy alone	[Not Available]	YES	YES	4	[Not Available]	1	7th	T2	N0 (i+)	MX	Stage II	[Not Available]	[Not Available]	Positive	50-59%	[Not Available]	[Not Available]	[Not Available]	[Not Available]	Negative
TCGA-OL-A5RX	43C0BEC6-6FAC-47B1-83CB-200A15A932BE	16/05/2013	NO	YES	-18942	FEMALE	Pre (<6 months since LMP AND no prior bilateral ovariectomy AND not on estrogen replacement)	BLACK OR AFRICAN AMERICAN	[Unknown]	No	No	TUMOR FREE	Alive	513	[Not Applicable]	NO	NO	[Not Applicable]	2011	51	Core needle biopsy	[Not Applicable]	Simple Mastectomy	[Not Available]	Negative	[Not Available]	[Not Applicable]	[Not Available]	Sentinel node biopsy alone	[Not Available]	[Unknown]	YES	4	[Not Available]	[Not Available]	7th	T1c	N0	MX	Stage IA	[Not Available]	[Not Available]	Positive	90-99%	[Not Available]	[Not Available]	[Not Available]	[Not Available]	Positive
TCGA-E2-A159	d7308344-5bab-4073-bb4f-4d8cd8d7bd17	07/04/2011	NO	YES	-18621	FEMALE	Pre (<6 months since LMP AND no prior bilateral ovariectomy AND not on estrogen replacement)	WHITE	NOT HISPANIC OR LATINO	No	No	TUMOR FREE	Alive	515	[Not Applicable]	[Not Available]	[Not Available]	[Not Applicable]	2009	50	Tumor resection	[Not Applicable]	Lumpectomy	[Not Available]	Negative	[Not Available]	[Not Applicable]	[Not Available]	Sentinel node biopsy alone	[Not Available]	NO	YES	4	0	[Not Available]	6th	T2	N0	M0	Stage IIA	[Not Available]	[Not Available]	Negative	[Not Available]	[Not Available]	[Not Available]	Allred score = 0	Allred score 0+0 = 0	Negative
TCGA-AR-A2LQ	4229E432-6AC5-49D2-B58A-E8713DDB79BD	12/01/2012	NO	YES	-21865	FEMALE	Post (prior bilateral ovariectomy OR >12 mo since LMP with no prior hysterectomy)	WHITE	NOT HISPANIC OR LATINO	No	No	[Not Available]	Alive	516	[Not Applicable]	[Not Available]	[Not Available]	[Not Applicable]	2010	59	Core needle biopsy	[Not Applicable]	Simple Mastectomy	[Not Available]	Negative	[Not Available]	[Not Applicable]	[Not Available]	Sentinel lymph node biopsy plus axillary dissection	[Not Available]	[Not Available]	YES	3	0	[Not Available]	7th	T3	N0	M0	Stage IIB	[Not Available]	[Not Available]	Positive	70-79%	[Not Available]	[Not Available]	[Not Available]	[Not Available]	Positive
TCGA-BH-A0HN	a68a3361-48b4-4bd0-999d-b4cc3d43eb4a	11/11/2010	NO	YES	-24731	FEMALE	Post (prior bilateral ovariectomy OR >12 mo since LMP with no prior hysterectomy)	WHITE	[Not Available]	No	No	TUMOR FREE	Alive	516	[Not Applicable]	[Not Available]	[Not Available]	[Not Applicable]	2009	67	Core needle biopsy	[Not Applicable]	Lumpectomy	[Not Available]	Positive	Mastectomy NOS	[Not Applicable]	Negative	Sentinel node biopsy alone	[Not Available]	NO	[Not Available]	2	0	[Not Available]	[Not Available]	T1c	N0 (i-)	M0	Stage IA	[Not Available]	[Not Available]	Positive	90-99%	[Not Available]	3+	H-SCORE	H-SCORE 300	Positive
TCGA-A8-A075	7861a5f2-8910-4bcb-9c34-f79c5acd6e21	27/05/2011	NO	YES	-15369	FEMALE	Pre (<6 months since LMP AND no prior bilateral ovariectomy AND not on estrogen replacement)	[Not Available]	[Not Available]	No	No	TUMOR FREE	Alive	518	[Not Applicable]	[Not Available]	[Not Available]	[Not Applicable]	2009	42	[Not Available]	[Not Applicable]	Other	Surgical Resection	Negative	[Not Available]	[Not Applicable]	[Not Available]	[Not Available]	[Not Available]	[Not Available]	[Not Available]	[Not Available]	[Not Available]	[Not Available]	6th	T2	N1a	M0	Stage IIB	[Not Available]	[Not Available]	Positive	[Not Available]	[Not Available]	[Not Available]	[Not Available]	[Not Available]	Positive
TCGA-A8-A07L	e89a9deb-6321-4e61-b412-b4993d4277dd	27/05/2011	NO	YES	-21428	FEMALE	Post (prior bilateral ovariectomy OR >12 mo since LMP with no prior hysterectomy)	[Not Available]	[Not Available]	No	No	TUMOR FREE	Alive	518	[Not Applicable]	[Not Available]	[Not Available]	[Not Applicable]	2009	58	[Not Available]	[Not Applicable]	Other	Surgical Resection	Negative	[Not Available]	[Not Applicable]	[Not Available]	[Not Available]	[Not Available]	[Not Available]	[Not Available]	[Not Available]	[Not Available]	[Not Available]	6th	T3	N1a	M0	Stage IIIA	[Not Available]	[Not Available]	Positive	[Not Available]	[Not Available]	[Not Available]	[Not Available]	[Not Available]	Positive
TCGA-A8-A0AB	22eaba28-be67-4730-9846-860bc1fca29a	27/05/2011	NO	YES	-19814	FEMALE	Post (prior bilateral ovariectomy OR >12 mo since LMP with no prior hysterectomy)	[Not Available]	[Not Available]	No	No	TUMOR FREE	Alive	518	[Not Applicable]	[Not Available]	[Not Available]	[Not Applicable]	2009	54	[Not Available]	[Not Applicable]	Other	Surgical Resection	Negative	[Not Available]	[Not Applicable]	[Not Available]	[Not Available]	[Not Available]	[Not Available]	[Not Available]	[Not Available]	[Not Available]	[Not Available]	6th	T2	N0	M0	Stage IIA	[Not Available]	[Not Available]	Positive	[Not Available]	[Not Available]	[Not Available]	[Not Available]	[Not Available]	Positive
TCGA-E2-A14Z	d7ce6b79-f7c0-481e-9dbd-6273f01c9786	06/04/2011	NO	YES	-23682	FEMALE	Post (prior bilateral ovariectomy OR >12 mo since LMP with no prior hysterectomy)	WHITE	NOT HISPANIC OR LATINO	No	No	WITH TUMOR	Alive	518	[Not Applicable]	[Not Available]	[Not Available]	[Not Applicable]	2009	64	Tumor resection	[Not Applicable]	Lumpectomy	[Not Available]	Negative	[Not Available]	[Not Applicable]	[Not Available]	Sentinel node biopsy alone	[Not Available]	NO	YES	1	0	[Not Available]	6th	T1c	N0	M0	Stage I	[Not Available]	[Not Available]	Positive	[Not Available]	[Not Available]	[Not Available]	Allred score = 8	Allred score 5+3 = 8	Positive
TCGA-E2-A15E	0a2a3529-f645-4967-9a58-89ee20b8bb62	25/04/2011	NO	YES	-14894	FEMALE	Pre (<6 months since LMP AND no prior bilateral ovariectomy AND not on estrogen replacement)	WHITE	NOT HISPANIC OR LATINO	No	No	TUMOR FREE	Alive	518	[Not Applicable]	[Not Available]	[Not Available]	[Not Applicable]	2009	40	Tumor resection	[Not Applicable]	Lumpectomy	[Not Available]	Negative	[Not Available]	[Not Applicable]	[Not Available]	Sentinel lymph node biopsy plus axillary dissection	[Not Available]	NO	YES	9	1	[Not Available]	6th	T1c	N1a	M0	Stage IIA	[Not Available]	[Not Available]	Positive	[Not Available]	[Not Available]	[Not Available]	Allred score = 8	Allred score 5+3 = 8	Positive
TCGA-E2-A1IK	becedbfd-b2aa-4dde-b7f4-29e6f59ec32c	17/05/2011	NO	YES	-26052	FEMALE	Post (prior bilateral ovariectomy OR >12 mo since LMP with no prior hysterectomy)	WHITE	NOT HISPANIC OR LATINO	No	No	TUMOR FREE	Alive	519	[Not Applicable]	[Not Available]	[Not Available]	[Not Applicable]	2009	71	Tumor resection	[Not Applicable]	Lumpectomy	[Not Available]	Negative	[Not Available]	[Not Applicable]	[Not Available]	Sentinel node biopsy alone	[Not Available]	NO	YES	6	1	[Not Available]	6th	T1c	N1mi	M0	Stage IIA	[Not Available]	[Not Available]	Positive	[Not Available]	[Not Available]	[Not Available]	[Not Available]	[Not Available]	Positive
TCGA-AR-A2LN	A076F135-BE82-40FA-8516-285ED355C965	12/01/2012	NO	YES	-23992	FEMALE	Post (prior bilateral ovariectomy OR >12 mo since LMP with no prior hysterectomy)	WHITE	NOT HISPANIC OR LATINO	No	No	[Not Available]	Alive	520	[Not Applicable]	[Not Available]	[Not Available]	[Not Applicable]	2010	65	Core needle biopsy	[Not Applicable]	Other	Mastectomy	Negative	[Not Available]	[Not Applicable]	[Not Available]	Sentinel lymph node biopsy plus axillary dissection	[Not Available]	[Not Available]	YES	2	0	[Not Available]	7th	T2	N0	M0	Stage IIA	[Not Available]	[Not Available]	Positive	70-79%	[Not Available]	[Not Available]	[Not Available]	[Not Available]	Positive
TCGA-EW-A1OV	ac68d219-5670-4ddd-8df6-8aa7ad59e5c7	27/05/2011	NO	YES	-20764	FEMALE	Post (prior bilateral ovariectomy OR >12 mo since LMP with no prior hysterectomy)	WHITE	HISPANIC OR LATINO	No	No	TUMOR FREE	Alive	523	[Not Applicable]	[Not Available]	[Not Available]	[Not Applicable]	2009	56	Core needle biopsy	[Not Applicable]	Lumpectomy	[Not Available]	Close	Modified radical mastectomy	[Not Applicable]	Negative	Sentinel node biopsy alone	[Not Available]	YES	YES	6	0	1	6th	T2	N1mi	MX	Stage IIB	[Not Available]	[Not Available]	Negative	<10%	3 Point Scale	[Not Available]	[Not Available]	[Not Available]	Negative
TCGA-BH-A0DO	d3d4d709-ab34-4617-aa8c-51a3d0a3efe6	11/08/2011	NO	YES	-28529	FEMALE	Post (prior bilateral ovariectomy OR >12 mo since LMP with no prior hysterectomy)	WHITE	NOT HISPANIC OR LATINO	Yes	No	TUMOR FREE	Alive	525	[Not Applicable]	[Not Available]	[Not Available]	[Not Applicable]	2009	78	Core needle biopsy	[Not Applicable]	Simple Mastectomy	with sentinel lymph node biopsy	Negative	[Not Available]	[Not Applicable]	[Not Available]	[Not Available]	[Not Available]	[Not Available]	YES	2	0	[Not Available]	6th	T1c	N0	M0	Stage I	[Not Available]	[Not Available]	Positive	[Not Available]	[Not Available]	[Not Available]	[Not Available]	[Not Available]	Positive
TCGA-AO-A1KT	1f8f87cb-8a0b-474c-97fb-c71b4fd88d97	01/04/2011	NO	YES	-28660	FEMALE	Post (prior bilateral ovariectomy OR >12 mo since LMP with no prior hysterectomy)	WHITE	NOT HISPANIC OR LATINO	No	No	TUMOR FREE	Alive	541	[Not Applicable]	[Not Available]	[Not Available]	[Not Applicable]	2009	78	Core needle biopsy	[Not Applicable]	Lumpectomy	[Not Available]	Negative	[Not Available]	[Not Applicable]	[Not Available]	Sentinel node biopsy alone	[Not Available]	YES	YES	5	1	1	6th	T1	N1	M0	Stage IIA	[Not Available]	[Not Available]	Positive	90-99%	4 Point Scale	4+	[Not Available]	[Not Available]	Positive
TCGA-BH-A0W5	da9c10ea-c13f-4d88-8b94-a0cbc106d036	15/02/2011	NO	YES	-28304	FEMALE	[Not Available]	WHITE	NOT HISPANIC OR LATINO	No	No	TUMOR FREE	Alive	543	[Not Applicable]	[Not Available]	[Not Available]	[Not Applicable]	2008	77	Core needle biopsy	[Not Applicable]	Other	segmental mastectomy	Negative	[Not Available]	[Not Applicable]	[Not Available]	Sentinel lymph node biopsy plus axillary dissection	[Not Available]	[Not Available]	[Not Available]	11	1	1	6th	T1c	N1a	M0	Stage IIA	[Not Available]	[Not Available]	Positive	[Not Available]	[Not Available]	[Not Available]	[Not Available]	[Not Available]	Positive
TCGA-A2-A0EV	7032ec9c-e96b-4642-a7b6-d0aee7a3add2	11/08/2010	NO	YES	-29285	FEMALE	Post (prior bilateral ovariectomy OR >12 mo since LMP with no prior hysterectomy)	WHITE	NOT HISPANIC OR LATINO	No	No	TUMOR FREE	Alive	545	[Not Applicable]	[Not Available]	[Not Available]	[Not Applicable]	2008	80	Core needle biopsy	[Not Applicable]	Lumpectomy	[Not Available]	Negative	[Not Available]	[Not Applicable]	[Not Available]	Sentinel node biopsy alone	[Not Available]	YES	[Not Available]	6	0	0	6th	T1c	N0 (i-)	M0	Stage IA	[Not Available]	[Not Available]	Positive	90-99%	[Not Available]	[Not Available]	[Not Available]	[Not Available]	Positive
TCGA-A8-A093	02f5ae33-a563-4ecb-9e33-dfa500a44931	27/05/2011	NO	YES	-22373	FEMALE	Post (prior bilateral ovariectomy OR >12 mo since LMP with no prior hysterectomy)	[Not Available]	[Not Available]	Yes	No	TUMOR FREE	Alive	546	[Not Applicable]	[Not Available]	[Not Available]	[Not Applicable]	2009	61	[Not Available]	[Not Applicable]	Other	Surgical resection	Negative	[Not Available]	[Not Applicable]	[Not Available]	[Not Available]	[Not Available]	[Not Available]	[Not Available]	[Not Available]	[Not Available]	[Not Available]	6th	T2	N0	M0	Stage IIA	[Not Available]	[Not Available]	Positive	[Not Available]	[Not Available]	[Not Available]	[Not Available]	[Not Available]	Positive
TCGA-A8-A06R	f3ba71f9-25f3-4784-bf2d-3aa522a0cba8	27/05/2011	NO	YES	-25477	FEMALE	Post (prior bilateral ovariectomy OR >12 mo since LMP with no prior hysterectomy)	[Not Available]	[Not Available]	No	No	TUMOR FREE	Alive	547	[Not Applicable]	[Not Available]	[Not Available]	[Not Applicable]	2007	69	[Not Available]	[Not Applicable]	Other	Surgical Resection	Negative	[Not Available]	[Not Applicable]	[Not Available]	[Not Available]	[Not Available]	[Not Available]	[Not Available]	[Not Available]	[Not Available]	[Not Available]	5th	T2	N1a	M0	Stage IIB	[Not Available]	[Not Available]	Positive	[Not Available]	[Not Available]	[Not Available]	[Not Available]	[Not Available]	Negative
TCGA-B6-A0WW	f02931f8-d72a-481d-b532-8b141dab115f	14/12/2010	NO	YES	-21479	FEMALE	Indeterminate (neither Pre or Postmenopausal)	BLACK OR AFRICAN AMERICAN	NOT HISPANIC OR LATINO	No	No	WITH TUMOR	Dead	547	558	[Not Available]	[Not Available]	[Not Applicable]	1997	58	Incisional Biopsy	[Not Applicable]	Simple Mastectomy	[Not Available]	Negative	[Not Available]	[Not Applicable]	[Not Available]	Axillary lymph node dissection alone	[Not Available]	NO	[Not Available]	18	5	[Not Available]	[Not Available]	T2	N1b	MX	Stage X	[Not Available]	[Not Available]	Positive	[Not Available]	[Not Available]	[Not Available]	[Not Available]	Image Analysis	Positive
TCGA-A8-A082	5e4187c9-98f8-4bdb-a8da-6a914e96f47a	27/05/2011	NO	YES	-21338	FEMALE	Post (prior bilateral ovariectomy OR >12 mo since LMP with no prior hysterectomy)	[Not Available]	[Not Available]	No	No	TUMOR FREE	Alive	549	[Not Applicable]	[Not Available]	[Not Available]	[Not Applicable]	2008	58	[Not Available]	[Not Applicable]	Other	Surgical Resection	Negative	[Not Available]	[Not Applicable]	[Not Available]	[Not Available]	[Not Available]	[Not Available]	[Not Available]	[Not Available]	[Not Available]	[Not Available]	6th	T2	N1a	M0	Stage IIB	[Not Available]	[Not Available]	Positive	[Not Available]	[Not Available]	[Not Available]	[Not Available]	[Not Available]	Positive
TCGA-A8-A08F	0a017f15-1c6b-45e7-8d55-e0a71df1b2e8	27/05/2011	NO	YES	-21641	FEMALE	Post (prior bilateral ovariectomy OR >12 mo since LMP with no prior hysterectomy)	[Not Available]	[Not Available]	Yes	Yes	TUMOR FREE	Alive	549	[Not Applicable]	[Not Available]	[Not Available]	[Not Applicable]	2008	59	[Not Available]	[Not Applicable]	Other	Surgical Resection	Negative	[Not Available]	[Not Applicable]	[Not Available]	[Not Available]	[Not Available]	[Not Available]	[Not Available]	[Not Available]	[Not Available]	[Not Available]	6th	T2	N3a	M0	Stage IIIC	[Not Available]	[Not Available]	Positive	[Not Available]	[Not Available]	[Not Available]	[Not Available]	[Not Available]	Positive
TCGA-E2-A570	CDD8C046-FD97-482A-A11F-2217B321C4D1	21/06/2013	NO	YES	-17456	FEMALE	Pre (<6 months since LMP AND no prior bilateral ovariectomy AND not on estrogen replacement)	BLACK OR AFRICAN AMERICAN	NOT HISPANIC OR LATINO	No	No	TUMOR FREE	Alive	549	[Not Applicable]	NO	YES	[Not Applicable]	2011	47	Core needle biopsy	[Not Applicable]	Simple Mastectomy	[Not Available]	Negative	[Not Available]	[Not Applicable]	[Not Available]	Sentinel node biopsy alone	[Not Available]	NO	YES	7	1	[Not Available]	7th	T1c	N1mi	M0	Stage IB	[Not Available]	[Not Available]	Positive	[Not Available]	[Not Available]	[Not Available]	Allred Score	Allred 7 = 5+2	Positive
TCGA-A2-A0EX	9d8702e1-1a36-4bca-85ab-5f11d58d7953	13/08/2010	NO	YES	-16858	FEMALE	Post (prior bilateral ovariectomy OR >12 mo since LMP with no prior hysterectomy)	WHITE	NOT HISPANIC OR LATINO	No	No	TUMOR FREE	Alive	550	[Not Applicable]	[Not Available]	[Not Available]	[Not Applicable]	2009	46	Core needle biopsy	[Not Applicable]	Lumpectomy	[Not Available]	Positive	Mastectomy NOS	[Not Applicable]	Negative	Sentinel node biopsy alone	[Not Available]	YES	[Not Available]	1	0	1	6th	T3	N0 (i+)	M0	Stage IIB	[Not Available]	[Not Available]	Positive	60-69%	[Not Available]	[Not Available]	[Not Available]	[Not Available]	Positive
TCGA-A2-A0YD	2c6adb12-380d-4710-a7e6-93d5a0e53289	08/12/2010	NO	YES	-23021	FEMALE	Post (prior bilateral ovariectomy OR >12 mo since LMP with no prior hysterectomy)	WHITE	NOT HISPANIC OR LATINO	No	No	TUMOR FREE	Alive	550	[Not Applicable]	[Not Available]	[Not Available]	[Not Applicable]	2009	63	Core needle biopsy	[Not Applicable]	Simple Mastectomy	[Not Available]	Negative	[Not Available]	[Not Applicable]	[Not Available]	Sentinel node biopsy alone	[Not Available]	YES	[Not Available]	2	0	1	[Not Available]	T3	N0 (i+)	M0	Stage IIB	[Not Available]	[Not Available]	Positive	90-99%	[Not Available]	[Not Available]	[Not Available]	[Not Available]	Positive
TCGA-A7-A13H	2E243F0E-9D7D-4CB0-9678-70607F90430A	22/06/2012	YES	NO	-22643	FEMALE	Post (prior bilateral ovariectomy OR >12 mo since LMP with no prior hysterectomy)	WHITE	NOT HISPANIC OR LATINO	No	No	TUMOR FREE	Alive	551	[Not Applicable]	[Not Available]	[Not Available]	[Not Applicable]	2010	61	Core needle biopsy	[Not Applicable]	Simple Mastectomy	[Not Available]	Negative	[Not Available]	[Not Applicable]	[Not Available]	Sentinel lymph node biopsy plus axillary dissection	[Not Available]	YES	YES	12	2	2	7th	T2	N1a	MX	Stage IIB	[Not Available]	[Not Available]	Positive	80-89%	[Not Available]	[Not Available]	[Not Available]	[Not Available]	Positive
TCGA-GM-A5PX	F7064D01-29D8-49A2-AD60-1E0C5F148F3E	12/04/2013	NO	YES	-23753	FEMALE	Post (prior bilateral ovariectomy OR >12 mo since LMP with no prior hysterectomy)	WHITE	NOT HISPANIC OR LATINO	No	No	TUMOR FREE	Alive	551	[Not Applicable]	NO	YES	[Not Applicable]	2011	65	Core needle biopsy	[Not Applicable]	Simple Mastectomy	[Not Available]	Negative	[Not Available]	[Not Applicable]	[Not Available]	Sentinel lymph node biopsy plus axillary dissection	[Not Available]	YES	YES	13	1	2	7th	T2	N1mi	M0	Stage IIB	[Not Available]	[Not Available]	Positive	90-99%	[Not Available]	[Not Available]	[Not Available]	[Not Available]	Positive
TCGA-E2-A155	01f50abf-fc15-446e-9d07-edeecc545a32	07/04/2011	NO	YES	-21348	FEMALE	Post (prior bilateral ovariectomy OR >12 mo since LMP with no prior hysterectomy)	WHITE	NOT HISPANIC OR LATINO	No	No	TUMOR FREE	Alive	553	[Not Applicable]	[Not Available]	[Not Available]	[Not Applicable]	2009	58	Tumor resection	[Not Applicable]	Modified Radical Mastectomy	[Not Available]	Negative	[Not Available]	[Not Applicable]	[Not Available]	Axillary lymph node dissection alone	[Not Available]	NO	YES	15	2	[Not Available]	6th	T2	N1a	M0	Stage IIB	[Not Available]	[Not Available]	Positive	[Not Available]	[Not Available]	[Not Available]	[Not Available]	[Not Available]	Negative
TCGA-A1-A0SQ	08de63a2-7b76-43c3-80dc-df748b1d81bc	30/06/2011	NO	YES	-16458	FEMALE	Pre (<6 months since LMP AND no prior bilateral ovariectomy AND not on estrogen replacement)	WHITE	NOT HISPANIC OR LATINO	No	No	TUMOR FREE	Alive	554	[Not Applicable]	[Not Available]	[Not Available]	[Not Applicable]	2007	45	Core needle biopsy	[Not Applicable]	Modified Radical Mastectomy	[Not Available]	Negative	[Not Available]	[Not Applicable]	[Not Available]	Sentinel lymph node biopsy plus axillary dissection	[Not Available]	[Not Available]	YES	15	1	[Not Available]	6th	T2	N1	MX	Stage IIB	[Not Available]	[Not Available]	Positive	90-99%	[Not Available]	[Not Available]	[Not Available]	[Not Available]	Positive
TCGA-BH-A0BD	b379bfb8-284e-4300-8325-85cfd6809cb8	04/11/2010	NO	YES	-17275	FEMALE	Pre (<6 months since LMP AND no prior bilateral ovariectomy AND not on estrogen replacement)	WHITE	[Not Available]	No	No	TUMOR FREE	Alive	554	[Not Applicable]	[Not Available]	[Not Available]	[Not Applicable]	2009	47	Core needle biopsy	[Not Applicable]	Other	segmental mastectomy	Negative	[Not Available]	[Not Applicable]	[Not Available]	Sentinel lymph node biopsy plus axillary dissection	[Not Available]	NO	[Not Available]	9	2	[Not Available]	6th	T1c	N1a	M0	Stage IIA	[Not Available]	[Not Available]	Positive	[Not Available]	[Not Available]	[Not Available]	H-Score	H-Score-190	Positive
TCGA-BH-A0W7	9f80649b-a249-4fb5-97ad-059a30e13fea	15/02/2011	NO	YES	-17996	FEMALE	[Not Available]	WHITE	NOT HISPANIC OR LATINO	No	No	TUMOR FREE	Alive	558	[Not Applicable]	[Not Available]	[Not Available]	[Not Applicable]	2008	49	Core needle biopsy	[Not Applicable]	Other	segmental mastectomy	Negative	[Not Available]	[Not Applicable]	[Not Available]	Sentinel node biopsy alone	[Not Available]	[Not Available]	[Not Available]	2	0	0	6th	T1c	N0 (i-)	M0	Stage I	[Not Available]	[Not Available]	Positive	[Not Available]	[Not Available]	[Not Available]	[Not Available]	[Not Available]	Positive
TCGA-EW-A1OX	5fc7ff35-d3f7-4687-8759-3542bd58e988	18/05/2011	NO	YES	-15837	FEMALE	Pre (<6 months since LMP AND no prior bilateral ovariectomy AND not on estrogen replacement)	WHITE	HISPANIC OR LATINO	No	No	TUMOR FREE	Alive	562	[Not Applicable]	[Not Available]	[Not Available]	[Not Applicable]	2009	43	Core needle biopsy	[Not Applicable]	Lumpectomy	[Not Available]	Negative	[Not Available]	[Not Applicable]	[Not Available]	Other (specify)	sentinel + non sentinel	YES	YES	4	0	0	6th	T2	N0	MX	Stage IIA	[Not Available]	[Not Available]	Positive	90-99%	3 Point Scale	3+	[Not Available]	[Not Available]	Positive
TCGA-A8-A07F	5d688049-f271-40ef-813a-d37240ffe21c	27/05/2011	NO	YES	-23742	FEMALE	Post (prior bilateral ovariectomy OR >12 mo since LMP with no prior hysterectomy)	[Not Available]	[Not Available]	No	No	TUMOR FREE	Alive	577	[Not Applicable]	[Not Available]	[Not Available]	[Not Applicable]	2009	65	[Not Available]	[Not Applicable]	Other	Surgical Resection	Negative	[Not Available]	[Not Applicable]	[Not Available]	[Not Available]	[Not Available]	[Not Available]	[Not Available]	[Not Available]	[Not Available]	[Not Available]	6th	T2	N1a	M0	Stage IIB	[Not Available]	[Not Available]	Positive	[Not Available]	[Not Available]	[Not Available]	[Not Available]	[Not Available]	Positive
TCGA-A8-A07G	8cf8b620-7ab6-4b6e-84bc-ff5a83f381fa	27/05/2011	NO	YES	-23926	FEMALE	Post (prior bilateral ovariectomy OR >12 mo since LMP with no prior hysterectomy)	[Not Available]	[Not Available]	No	No	TUMOR FREE	Alive	577	[Not Applicable]	[Not Available]	[Not Available]	[Not Applicable]	2009	65	[Not Available]	[Not Applicable]	Other	Surgical Resection	Negative	[Not Available]	[Not Applicable]	[Not Available]	[Not Available]	[Not Available]	[Not Available]	[Not Available]	[Not Available]	[Not Available]	[Not Available]	6th	T1c	N1a	M0	Stage IIA	[Not Available]	[Not Available]	Positive	[Not Available]	[Not Available]	[Not Available]	[Not Available]	[Not Available]	Positive
TCGA-E2-A576	F04DCA9E-409B-4300-B11D-12243E5D361D	10/09/2013	NO	YES	-25350	FEMALE	Post (prior bilateral ovariectomy OR >12 mo since LMP with no prior hysterectomy)	BLACK OR AFRICAN AMERICAN	NOT HISPANIC OR LATINO	No	No	TUMOR FREE	Alive	578	[Not Applicable]	YES	YES	[Not Applicable]	2011	69	Fine needle aspiration biopsy	[Not Applicable]	Lumpectomy	[Not Available]	Negative	[Not Available]	[Not Applicable]	[Not Available]	Sentinel node biopsy alone	[Not Available]	YES	YES	5	0	0	7th	T1c	N0	MX	Stage IA	[Not Available]	[Not Available]	Positive	[Not Available]	[Not Available]	[Not Available]	[Not Available]	[Not Available]	Positive
TCGA-A8-A09T	0adf59c6-581a-475d-a2f4-40aa40060b5b	27/05/2011	NO	YES	-25110	FEMALE	Post (prior bilateral ovariectomy OR >12 mo since LMP with no prior hysterectomy)	[Not Available]	[Not Available]	No	No	TUMOR FREE	Alive	579	[Not Applicable]	[Not Available]	[Not Available]	[Not Applicable]	2009	68	[Not Available]	[Not Applicable]	Other	Surgical Resection	Negative	[Not Available]	[Not Applicable]	[Not Available]	[Not Available]	[Not Available]	[Not Available]	[Not Available]	[Not Available]	[Not Available]	[Not Available]	6th	T1c	N0	MX	Stage X	[Not Available]	[Not Available]	Positive	[Not Available]	[Not Available]	[Not Available]	[Not Available]	[Not Available]	Positive
TCGA-A8-A0A2	34d5a193-85e5-4399-8a9b-e92858eafdfe	27/05/2011	NO	YES	-24380	FEMALE	Post (prior bilateral ovariectomy OR >12 mo since LMP with no prior hysterectomy)	[Not Available]	[Not Available]	No	No	TUMOR FREE	Alive	579	[Not Applicable]	[Not Available]	[Not Available]	[Not Applicable]	2009	66	[Not Available]	[Not Applicable]	Other	Surgical Resection	Negative	[Not Available]	[Not Applicable]	[Not Available]	[Not Available]	[Not Available]	[Not Available]	[Not Available]	[Not Available]	[Not Available]	[Not Available]	6th	T2	N0	M0	Stage IIA	[Not Available]	[Not Available]	Positive	[Not Available]	[Not Available]	[Not Available]	[Not Available]	[Not Available]	Positive
TCGA-A8-A07C	b6633c36-7ce4-4b69-9bf6-30b64d46c66f	27/05/2011	NO	YES	-20820	FEMALE	Post (prior bilateral ovariectomy OR >12 mo since LMP with no prior hysterectomy)	[Not Available]	[Not Available]	No	No	TUMOR FREE	Alive	580	[Not Applicable]	[Not Available]	[Not Available]	[Not Applicable]	2008	57	[Not Available]	[Not Applicable]	Other	Surgical Resection	Negative	[Not Available]	[Not Applicable]	[Not Available]	[Not Available]	[Not Available]	[Not Available]	[Not Available]	[Not Available]	[Not Available]	[Not Available]	6th	T2	N0	M0	Stage IIA	[Not Available]	[Not Available]	Negative	[Not Available]	[Not Available]	[Not Available]	[Not Available]	[Not Available]	Negative
TCGA-A8-A08S	2779fa01-ac93-4e80-a997-3385f72172c3	27/05/2011	NO	YES	-25994	FEMALE	Post (prior bilateral ovariectomy OR >12 mo since LMP with no prior hysterectomy)	[Not Available]	[Not Available]	Yes	Yes	TUMOR FREE	Alive	580	[Not Applicable]	[Not Available]	[Not Available]	[Not Applicable]	2008	71	[Not Available]	[Not Applicable]	Other	Surgical resection	Negative	[Not Available]	[Not Applicable]	[Not Available]	[Not Available]	[Not Available]	[Not Available]	[Not Available]	[Not Available]	[Not Available]	[Not Available]	6th	T1c	N1	M0	Stage IIA	[Not Available]	[Not Available]	Positive	[Not Available]	[Not Available]	[Not Available]	[Not Available]	[Not Available]	Positive
TCGA-A8-A091	f39edd06-1016-4e8e-a42e-12f7e699ddc5	27/05/2011	NO	YES	-22554	FEMALE	Post (prior bilateral ovariectomy OR >12 mo since LMP with no prior hysterectomy)	[Not Available]	[Not Available]	Yes	No	TUMOR FREE	Alive	580	[Not Applicable]	[Not Available]	[Not Available]	[Not Applicable]	2008	61	[Not Available]	[Not Applicable]	Other	Surgical Resection	Negative	[Not Available]	[Not Applicable]	[Not Available]	[Not Available]	[Not Available]	[Not Available]	[Not Available]	[Not Available]	[Not Available]	[Not Available]	6th	T2	N0	M0	Stage IIA	[Not Available]	[Not Available]	Positive	[Not Available]	[Not Available]	[Not Available]	[Not Available]	[Not Available]	Negative
TCGA-A1-A0SP	a9bb8159-32f0-454c-a946-b3286a52b9d5	06/12/2010	NO	YES	-14954	FEMALE	[Not Available]	[Not Available]	NOT HISPANIC OR LATINO	Yes	[Not Available]	TUMOR FREE	Alive	584	[Not Applicable]	[Not Available]	[Not Available]	[Not Applicable]	2007	40	Fine needle aspiration biopsy	[Not Applicable]	Lumpectomy	[Not Available]	Negative	[Not Available]	[Not Applicable]	[Not Available]	Axillary lymph node dissection alone	[Not Available]	[Not Available]	[Not Available]	3	0	[Not Available]	6th	T2	N0 (i-)	M0	Stage IIA	[Not Available]	[Not Available]	Negative	[Not Available]	[Not Available]	[Not Available]	[Not Available]	[Not Available]	Negative
TCGA-AO-A0J2	d2f2560c-ec80-4fea-9474-c47a2e85ea95	19/09/2010	NO	YES	-15324	FEMALE	Pre (<6 months since LMP AND no prior bilateral ovariectomy AND not on estrogen replacement)	WHITE	NOT HISPANIC OR LATINO	No	No	TUMOR FREE	Alive	585	[Not Applicable]	[Not Available]	[Not Available]	[Not Applicable]	2008	41	Core needle biopsy	[Not Applicable]	Simple Mastectomy	[Not Available]	Negative	[Not Available]	[Not Applicable]	[Not Available]	Sentinel node biopsy alone	[Not Available]	YES	[Not Available]	5	0	0	[Not Available]	T1c	N0 (i-)	M0	Stage IA	[Not Available]	[Not Available]	Negative	<10%	[Not Available]	[Not Available]	[Not Available]	[Not Available]	Negative
TCGA-E2-A153	be9bf36a-12e1-4386-addf-1686dc8b49de	07/04/2011	NO	YES	-18875	FEMALE	Pre (<6 months since LMP AND no prior bilateral ovariectomy AND not on estrogen replacement)	WHITE	NOT HISPANIC OR LATINO	No	No	TUMOR FREE	Alive	586	[Not Applicable]	[Not Available]	[Not Available]	[Not Applicable]	2009	51	Tumor resection	[Not Applicable]	Modified Radical Mastectomy	[Not Available]	Negative	[Not Available]	[Not Applicable]	[Not Available]	Sentinel lymph node biopsy plus axillary dissection	[Not Available]	NO	YES	15	3	[Not Available]	6th	T2	N1a	M0	Stage IIB	[Not Available]	[Not Available]	Positive	[Not Available]	[Not Available]	[Not Available]	[Not Available]	[Not Available]	Positive
TCGA-E2-A152	a8015490-9740-45c9-8bd2-eb6d1beefc2e	06/04/2011	NO	YES	-20705	FEMALE	Post (prior bilateral ovariectomy OR >12 mo since LMP with no prior hysterectomy)	WHITE	NOT HISPANIC OR LATINO	No	No	WITH TUMOR	Alive	588	[Not Applicable]	[Not Available]	[Not Available]	[Not Applicable]	2009	56	Tumor resection	[Not Applicable]	Lumpectomy	[Not Available]	Negative	[Not Available]	[Not Applicable]	[Not Available]	Sentinel node biopsy alone	[Not Available]	NO	YES	3	0	[Not Available]	6th	T1c	N0	M0	Stage I	[Not Available]	[Not Available]	Positive	[Not Available]	[Not Available]	[Not Available]	[Not Available]	[Not Available]	Negative
TCGA-E2-A150	4ac693e9-10f3-46b3-9d46-df3af7b0d259	06/04/2011	NO	YES	-17580	FEMALE	Post (prior bilateral ovariectomy OR >12 mo since LMP with no prior hysterectomy)	WHITE	NOT HISPANIC OR LATINO	No	No	TUMOR FREE	Alive	591	[Not Applicable]	[Not Available]	[Not Available]	[Not Applicable]	2009	48	Tumor resection	[Not Applicable]	Lumpectomy	[Not Available]	Negative	[Not Available]	[Not Applicable]	[Not Available]	Sentinel node biopsy alone	[Not Available]	NO	YES	2	0	[Not Available]	6th	T2	N0	M0	Stage IIA	[Not Available]	[Not Available]	Negative	[Not Available]	[Not Available]	[Not Available]	Allred score = 0	Allred score 0+0 = 0	Negative
TCGA-EW-A1OY	53ff5893-7d5e-4bcb-be9c-665fa34b7824	10/06/2011	NO	YES	-23266	FEMALE	Post (prior bilateral ovariectomy OR >12 mo since LMP with no prior hysterectomy)	WHITE	HISPANIC OR LATINO	No	No	TUMOR FREE	Alive	593	[Not Applicable]	[Not Available]	[Not Available]	[Not Applicable]	2009	63	Core needle biopsy	[Not Applicable]	Lumpectomy	[Not Available]	Negative	[Not Available]	[Not Applicable]	[Not Available]	Sentinel node biopsy alone	[Not Available]	YES	YES	1	0	0	6th	T2	N0	MX	Stage IIA	[Not Available]	[Not Available]	Positive	90-99%	3 Point Scale	3+	[Not Available]	[Not Available]	Positive
TCGA-EW-A1J6	87281a89-91d2-44f7-9f80-668567ad5c72	11/05/2011	NO	YES	-25830	FEMALE	Post (prior bilateral ovariectomy OR >12 mo since LMP with no prior hysterectomy)	WHITE	HISPANIC OR LATINO	No	No	TUMOR FREE	Alive	595	[Not Applicable]	[Not Available]	[Not Available]	[Not Applicable]	2009	70	Core needle biopsy	[Not Applicable]	Lumpectomy	[Not Available]	Negative	[Not Available]	[Not Applicable]	[Not Available]	Sentinel node biopsy alone	[Not Available]	YES	YES	3	0	0	6th	T1c	N0 (i-)	M0	Stage I	[Not Available]	[Not Available]	Positive	90-99%	3 Point Scale	3+	[Not Available]	[Not Available]	Positive
TCGA-E2-A574	029CE650-5E5A-4100-8596-CD94300E7EF5	20/06/2013	NO	YES	-16195	FEMALE	Pre (<6 months since LMP AND no prior bilateral ovariectomy AND not on estrogen replacement)	BLACK OR AFRICAN AMERICAN	NOT HISPANIC OR LATINO	No	No	TUMOR FREE	Alive	605	[Not Applicable]	YES	YES	[Not Applicable]	2011	44	Core needle biopsy	[Not Applicable]	Lumpectomy	[Not Available]	Negative	[Not Available]	[Not Applicable]	[Not Available]	Sentinel node biopsy alone	[Not Available]	NO	YES	4	0	[Not Available]	7th	T2	N0	M0	Stage IIA	[Not Available]	[Not Available]	Negative	[Not Available]	[Not Available]	[Not Available]	Allred Score	Allred 0 = 0+0	Negative
TCGA-A8-A08G	719082cc-1ebe-4a51-a659-85a59db1d77d	27/05/2011	NO	YES	-14976	FEMALE	Pre (<6 months since LMP AND no prior bilateral ovariectomy AND not on estrogen replacement)	[Not Available]	[Not Available]	No	No	TUMOR FREE	Alive	607	[Not Applicable]	[Not Available]	[Not Available]	[Not Applicable]	2009	41	[Not Available]	[Not Applicable]	Other	Surgical Resection	Negative	[Not Available]	[Not Applicable]	[Not Available]	[Not Available]	[Not Available]	[Not Available]	[Not Available]	[Not Available]	[Not Available]	[Not Available]	6th	T2	N0	M0	Stage IIA	[Not Available]	[Not Available]	Positive	[Not Available]	[Not Available]	[Not Available]	[Not Available]	[Not Available]	Positive
TCGA-A8-A07E	853456d8-2367-404e-abc9-020fe8bbd209	27/05/2011	NO	YES	-29800	FEMALE	Post (prior bilateral ovariectomy OR >12 mo since LMP with no prior hysterectomy)	[Not Available]	[Not Available]	Yes	No	TUMOR FREE	Alive	608	[Not Applicable]	[Not Available]	[Not Available]	[Not Applicable]	2008	81	[Not Available]	[Not Applicable]	Other	Surgical Resection	Negative	[Not Available]	[Not Applicable]	[Not Available]	[Not Available]	[Not Available]	[Not Available]	[Not Available]	[Not Available]	[Not Available]	[Not Available]	6th	T4b	N3a	MX	Stage X	[Not Available]	[Not Available]	Positive	[Not Available]	[Not Available]	[Not Available]	[Not Available]	[Not Available]	Positive
TCGA-A8-A08C	78e1da41-127c-4e9c-aaaa-77a0d94c31d0	27/05/2011	NO	YES	-24017	FEMALE	Post (prior bilateral ovariectomy OR >12 mo since LMP with no prior hysterectomy)	[Not Available]	[Not Available]	No	No	TUMOR FREE	Alive	608	[Not Applicable]	[Not Available]	[Not Available]	[Not Applicable]	2008	65	[Not Available]	[Not Applicable]	Other	Surgical Resection	Negative	[Not Available]	[Not Applicable]	[Not Available]	[Not Available]	[Not Available]	[Not Available]	[Not Available]	[Not Available]	[Not Available]	[Not Available]	6th	T2	N0	M0	Stage IIA	[Not Available]	[Not Available]	Positive	[Not Available]	[Not Available]	[Not Available]	[Not Available]	[Not Available]	Positive
TCGA-EW-A1PB	88db1340-e4bf-451a-87c0-6e9168296f5e	18/05/2011	NO	YES	-25770	FEMALE	Post (prior bilateral ovariectomy OR >12 mo since LMP with no prior hysterectomy)	BLACK OR AFRICAN AMERICAN	NOT HISPANIC OR LATINO	No	No	TUMOR FREE	Alive	608	[Not Applicable]	[Not Available]	[Not Available]	[Not Applicable]	2009	70	Core needle biopsy	[Not Applicable]	Simple Mastectomy	[Not Available]	Negative	[Not Available]	[Not Applicable]	[Not Available]	Axillary lymph node dissection alone	[Not Available]	NO	YES	8	2	[Not Available]	6th	T3	N1a	MX	Stage IIIA	[Not Available]	[Not Available]	Negative	<10%	3 Point Scale	[Not Available]	[Not Available]	[Not Available]	Negative
TCGA-AR-A1AY	5fd9552a-c742-4388-940d-295d1107ae00	14/06/2011	NO	YES	-23927	FEMALE	Post (prior bilateral ovariectomy OR >12 mo since LMP with no prior hysterectomy)	WHITE	NOT HISPANIC OR LATINO	No	No	[Not Available]	Alive	615	[Not Applicable]	[Not Available]	[Not Available]	[Not Applicable]	2008	65	Core needle biopsy	[Not Applicable]	Other	Wide Local Excision	Negative	[Not Available]	[Not Applicable]	[Not Available]	Sentinel lymph node biopsy plus axillary dissection	[Not Available]	YES	YES	4	0	[Not Available]	6th	T1	N0	M0	Stage I	[Not Available]	[Not Available]	Negative	[Not Available]	[Not Available]	[Not Available]	[Not Available]	[Not Available]	Negative
TCGA-AR-A2LR	D093173F-08AB-4138-BF3C-399C45A6E163	14/02/2012	NO	YES	-18214	FEMALE	Post (prior bilateral ovariectomy OR >12 mo since LMP with no prior hysterectomy)	WHITE	NOT HISPANIC OR LATINO	Yes	No	TUMOR FREE	Alive	620	[Not Applicable]	[Not Available]	[Not Available]	[Not Applicable]	2010	49	Core needle biopsy	[Not Applicable]	Simple Mastectomy	[Not Available]	Negative	[Not Available]	[Not Applicable]	[Not Available]	Sentinel lymph node biopsy plus axillary dissection	[Not Available]	[Not Available]	YES	4	0	[Not Available]	7th	T1	N0	M0	Stage I	[Not Available]	[Not Available]	Negative	[Not Available]	[Not Available]	[Not Available]	[Not Available]	[Not Available]	Negative
TCGA-BH-A0HI	e0375a8b-a135-4103-a59d-39063fcf4a6f	10/11/2010	NO	YES	-28644	FEMALE	Post (prior bilateral ovariectomy OR >12 mo since LMP with no prior hysterectomy)	WHITE	[Not Available]	No	No	TUMOR FREE	Alive	620	[Not Applicable]	[Not Available]	[Not Available]	[Not Applicable]	2008	78	Core needle biopsy	[Not Applicable]	Lumpectomy	[Not Available]	Negative	[Not Evaluated]	[Not Applicable]	[Not Available]	Sentinel node biopsy alone	[Not Available]	YES	[Not Available]	1	0	0	[Not Available]	T1c	N0 (i-)	M0	Stage IA	[Not Available]	[Not Available]	Positive	50-59%	[Not Available]	3+	H-Score	H-Score 240	Positive
TCGA-BH-A0AW	c5891c7a-fd24-4891-8f51-373967e4a6dd	03/11/2010	NO	YES	-20468	FEMALE	Post (prior bilateral ovariectomy OR >12 mo since LMP with no prior hysterectomy)	WHITE	[Not Available]	No	No	TUMOR FREE	Alive	622	[Not Applicable]	[Not Available]	[Not Available]	[Not Applicable]	2008	56	Core needle biopsy	[Not Applicable]	Lumpectomy	[Not Available]	Negative	[Not Evaluated]	[Not Applicable]	[Not Available]	Axillary lymph node dissection alone	[Not Available]	NO	[Not Available]	12	2	0	[Not Available]	T1c	N1a	M0	Stage IIA	[Not Available]	[Not Available]	Positive	[Not Available]	[Not Available]	[Not Available]	H-Score	ER Positive H-Score 95	Negative
TCGA-AR-A2LO	AD0FA961-C085-4F38-B3DB-5FC0CBF6B64F	12/01/2012	NO	YES	-17080	FEMALE	Pre (<6 months since LMP AND no prior bilateral ovariectomy AND not on estrogen replacement)	WHITE	NOT HISPANIC OR LATINO	No	No	[Not Available]	Alive	633	[Not Applicable]	[Not Available]	[Not Available]	[Not Applicable]	2010	46	Core needle biopsy	[Not Applicable]	Simple Mastectomy	[Not Available]	Negative	[Not Available]	[Not Applicable]	[Not Available]	Sentinel lymph node biopsy plus axillary dissection	[Not Available]	[Not Available]	YES	16	1	[Not Available]	7th	T2	N1	M0	Stage IIB	[Not Available]	[Not Available]	Positive	70-79%	[Not Available]	[Not Available]	[Not Available]	[Not Available]	Positive
TCGA-E2-A1L7	791c5768-f0f5-4ab6-86eb-998e5c4b49e3	01/06/2011	NO	YES	-14854	FEMALE	Pre (<6 months since LMP AND no prior bilateral ovariectomy AND not on estrogen replacement)	WHITE	NOT HISPANIC OR LATINO	No	No	TUMOR FREE	Alive	633	[Not Applicable]	[Not Available]	[Not Available]	[Not Applicable]	2009	40	Tumor resection	[Not Applicable]	Modified Radical Mastectomy	[Not Available]	Negative	[Not Available]	[Not Applicable]	[Not Available]	Axillary lymph node dissection alone	[Not Available]	NO	YES	20	7	[Not Available]	6th	T2	N2	M0	Stage IIIA	[Not Available]	[Not Available]	Negative	[Not Available]	[Not Available]	[Not Available]	Allred score = 2	Allred score 1+1 = 2	Negative
TCGA-A1-A0SI	16368c32-2118-4fcf-8693-6c89995e49d8	30/06/2011	NO	YES	-19250	FEMALE	[Not Available]	WHITE	NOT HISPANIC OR LATINO	No	No	TUMOR FREE	Alive	635	[Not Applicable]	[Not Available]	[Not Available]	[Not Applicable]	2007	52	Fine needle aspiration biopsy	[Not Applicable]	Lumpectomy	[Not Available]	Negative	[Not Available]	[Not Applicable]	[Not Available]	Sentinel lymph node biopsy plus axillary dissection	[Not Available]	[Not Available]	YES	23	1	[Not Available]	6th	T2	N1a	M0	Stage IIB	[Not Available]	[Not Available]	Positive	50-59%	[Not Available]	[Not Available]	[Not Available]	[Not Available]	Positive
TCGA-EW-A1P7	01674b2c-5cf2-478f-84a1-f69c39f47bd4	18/05/2011	NO	YES	-21750	FEMALE	Post (prior bilateral ovariectomy OR >12 mo since LMP with no prior hysterectomy)	WHITE	HISPANIC OR LATINO	No	No	TUMOR FREE	Alive	635	[Not Applicable]	[Not Available]	[Not Available]	[Not Applicable]	2009	59	Core needle biopsy	[Not Applicable]	Lumpectomy	[Not Available]	Negative	[Not Available]	[Not Applicable]	[Not Available]	Sentinel node biopsy alone	[Not Available]	YES	YES	2	0	0	6th	T2	N0 (i-)	M0	Stage IIA	[Not Available]	[Not Available]	Negative	<10%	3 Point Scale	[Not Available]	[Not Available]	[Not Available]	Negative
TCGA-A8-A0A6	4b0d295c-e185-4b52-9752-178e5bc1d47d	27/05/2011	NO	YES	-23404	FEMALE	Post (prior bilateral ovariectomy OR >12 mo since LMP with no prior hysterectomy)	[Not Available]	[Not Available]	No	No	TUMOR FREE	Alive	640	[Not Applicable]	[Not Available]	[Not Available]	[Not Applicable]	2009	64	[Not Available]	[Not Applicable]	Other	surgical resection	Negative	[Not Available]	[Not Applicable]	[Not Available]	[Not Available]	[Not Available]	[Not Available]	[Not Available]	[Not Available]	[Not Available]	[Not Available]	6th	T2	N3a	M0	Stage IIIC	[Not Available]	[Not Available]	Positive	[Not Available]	[Not Available]	[Not Available]	[Not Available]	[Not Available]	Positive
TCGA-A2-A0D0	324bcba2-f6a4-45a6-807c-215bdffcca21	16/09/2010	NO	YES	-22115	FEMALE	Post (prior bilateral ovariectomy OR >12 mo since LMP with no prior hysterectomy)	BLACK OR AFRICAN AMERICAN	NOT HISPANIC OR LATINO	No	No	TUMOR FREE	Alive	643	[Not Applicable]	[Not Available]	[Not Available]	[Not Applicable]	2008	60	Core needle biopsy	[Not Applicable]	Simple Mastectomy	[Not Available]	Negative	[Not Available]	[Not Applicable]	[Not Available]	Axillary lymph node dissection alone	[Not Available]	NO	[Not Available]	8	0	0	6th	T2	N0 (i-)	M0	Stage IIA	[Not Available]	[Not Available]	Negative	<10%	[Not Available]	0	[Not Available]	[Not Available]	Negative
TCGA-A2-A0YC	a1872011-b928-4189-ac02-e87506c20bca	08/12/2010	NO	YES	-21685	FEMALE	Post (prior bilateral ovariectomy OR >12 mo since LMP with no prior hysterectomy)	WHITE	NOT HISPANIC OR LATINO	No	No	TUMOR FREE	Alive	644	[Not Applicable]	[Not Available]	[Not Available]	[Not Applicable]	2008	59	Core needle biopsy	[Not Applicable]	Lumpectomy	[Not Available]	Close	[Not Available]	[Not Applicable]	[Not Available]	Other (specify)	Sentinel lymph node biopsy x 2 and 1 non-sentinel lymph node biopsy	YES	[Not Available]	3	1	0	[Not Available]	T2	N1mi	M0	Stage IIB	[Not Available]	[Not Available]	Positive	90-99%	[Not Available]	[Not Available]	[Not Available]	[Not Available]	Positive
TCGA-EW-A3E8	C0B7B798-3383-4A45-A455-9ECA5810739E	08/02/2013	YES	NO	-21922	FEMALE	[Not Evaluated]	WHITE	HISPANIC OR LATINO	No	No	TUMOR FREE	Alive	647	[Not Applicable]	YES	YES	[Not Applicable]	2011	60	Core needle biopsy	[Not Applicable]	Simple Mastectomy	[Not Available]	Negative	[Not Available]	[Not Applicable]	[Not Available]	Sentinel lymph node biopsy plus axillary dissection	[Not Available]	[Not Available]	YES	2	0	[Not Available]	7th	T3	N0	MX	Stage IIB	[Not Available]	[Not Available]	Positive	[Not Available]	[Not Available]	[Not Available]	[Not Available]	[Not Available]	Negative
TCGA-E2-A1IH	ec0155ab-1b14-498d-8fa9-9f63e3ccb990	28/04/2011	NO	YES	-29444	FEMALE	Post (prior bilateral ovariectomy OR >12 mo since LMP with no prior hysterectomy)	WHITE	NOT HISPANIC OR LATINO	No	No	TUMOR FREE	Alive	658	[Not Applicable]	[Not Available]	[Not Available]	[Not Applicable]	2008	80	Tumor resection	[Not Applicable]	Lumpectomy	[Not Available]	Negative	[Not Available]	[Not Applicable]	[Not Available]	Sentinel node biopsy alone	[Not Available]	NO	YES	2	0	[Not Available]	6th	T1c	N0	M0	Stage I	[Not Available]	[Not Available]	Positive	[Not Available]	[Not Available]	[Not Available]	allred score = 8	allred score 5+3=8	Positive
TCGA-BH-A0BJ	d6f911b5-e895-43f8-8f86-0ac2f1bc6fae	08/11/2010	NO	YES	-15027	FEMALE	Pre (<6 months since LMP AND no prior bilateral ovariectomy AND not on estrogen replacement)	WHITE	[Not Available]	No	No	TUMOR FREE	Alive	660	[Not Applicable]	[Not Available]	[Not Available]	[Not Applicable]	2008	41	Core needle biopsy	[Not Applicable]	Lumpectomy	[Not Available]	Negative	[Not Available]	[Not Applicable]	[Not Available]	Sentinel lymph node biopsy plus axillary dissection	[Not Available]	NO	[Not Available]	18	2	[Not Available]	[Not Available]	T2	N1a	M0	Stage IIB	[Not Available]	[Not Available]	Positive	90-99%	[Not Available]	3+	H Score	H-Score 300	Positive
TCGA-A2-A0YM	5cbf0aea-ebb4-4005-bdd5-14ef2dc6826c	08/12/2010	NO	YES	-24831	FEMALE	Post (prior bilateral ovariectomy OR >12 mo since LMP with no prior hysterectomy)	WHITE	NOT HISPANIC OR LATINO	No	No	TUMOR FREE	Alive	662	[Not Applicable]	[Not Available]	[Not Available]	[Not Applicable]	2008	67	Core needle biopsy	[Not Applicable]	Lumpectomy	[Not Available]	Negative	[Not Available]	[Not Applicable]	[Not Available]	Other (specify)	Sentinel lymph node biopsy and non-sentinel lymph node biopsy	YES	[Not Available]	5	0	0	[Not Available]	T2	N0 (i-)	M0	Stage IIA	[Not Available]	[Not Available]	Negative	<10%	[Not Available]	[Not Available]	[Not Available]	[Not Available]	Negative
TCGA-AQ-A54O	35CA5E2A-861A-4DD2-A4CE-D294CF080DA3	26/02/2013	YES	NO	-18694	MALE	[Not Available]	BLACK OR AFRICAN AMERICAN	NOT HISPANIC OR LATINO	Yes	No	TUMOR FREE	Alive	665	[Not Applicable]	NO	YES	[Not Applicable]	2011	51	Fine needle aspiration biopsy	[Not Applicable]	Simple Mastectomy	[Not Available]	Negative	[Not Available]	[Not Applicable]	[Not Available]	Sentinel lymph node biopsy plus axillary dissection	[Not Available]	YES	YES	14	0	0	7th	T2	N0	M0	Stage IIA	[Not Available]	[Not Available]	Positive	90-99%	[Not Available]	[Not Available]	[Not Available]	[Not Available]	Positive
TCGA-A2-A04U	1c3610f7-e0aa-48d7-9a27-0dbaf6e244f9	05/01/2011	NO	YES	-17474	FEMALE	Peri (6-12 months since last menstrual period)	WHITE	NOT HISPANIC OR LATINO	No	No	TUMOR FREE	Alive	671	[Not Applicable]	[Not Available]	[Not Available]	[Not Applicable]	2004	47	Core needle biopsy	[Not Applicable]	Simple Mastectomy	[Not Available]	Negative	[Not Available]	[Not Applicable]	[Not Available]	Sentinel node biopsy alone	[Not Available]	YES	[Not Available]	3	0	1	6th	T2	N0 (i+)	M0	Stage IIA	[Not Available]	[Not Available]	Negative	<10%	[Not Available]	[Not Available]	[Not Available]	[Not Available]	Negative
TCGA-BH-A0DI	27ba717a-5cd8-440a-9345-4ae086f6efca	11/08/2011	NO	YES	-23327	FEMALE	Post (prior bilateral ovariectomy OR >12 mo since LMP with no prior hysterectomy)	WHITE	NOT HISPANIC OR LATINO	No	No	TUMOR FREE	Alive	673	[Not Applicable]	[Not Available]	[Not Available]	[Not Applicable]	2009	63	Core needle biopsy	[Not Applicable]	Modified Radical Mastectomy	[Not Available]	Negative	[Not Available]	[Not Applicable]	[Not Available]	[Not Available]	[Not Available]	[Not Available]	YES	28	3	[Not Available]	6th	T2	N1a	M0	Stage IIB	[Not Available]	[Not Available]	Positive	[Not Available]	[Not Available]	[Not Available]	[Not Available]	[Not Available]	Positive
TCGA-E2-A573	6429C443-8AC3-407F-BB9C-66420B904BBF	20/06/2013	NO	YES	-17689	FEMALE	Peri (6-12 months since last menstrual period)	BLACK OR AFRICAN AMERICAN	NOT HISPANIC OR LATINO	No	No	TUMOR FREE	Alive	677	[Not Applicable]	YES	YES	[Not Applicable]	2011	48	Core needle biopsy	[Not Applicable]	Other	Partial Mastectomy	Negative	[Not Available]	[Not Applicable]	[Not Available]	Sentinel node biopsy alone	[Not Available]	NO	YES	4	0	[Not Available]	7th	T1c	N0	M0	Stage IA	[Not Available]	[Not Available]	Negative	[Not Available]	[Not Available]	[Not Available]	Allred Score	Allred 0 = 0+0	Negative
TCGA-E2-A14Y	a0576d44-9add-429b-9eeb-f7b234b7385f	06/04/2011	NO	YES	-13004	FEMALE	Pre (<6 months since LMP AND no prior bilateral ovariectomy AND not on estrogen replacement)	WHITE	NOT HISPANIC OR LATINO	No	No	TUMOR FREE	Alive	688	[Not Applicable]	[Not Available]	[Not Available]	[Not Applicable]	2009	35	Tumor resection	[Not Applicable]	Simple Mastectomy	[Not Available]	Negative	[Not Available]	[Not Applicable]	[Not Available]	Sentinel node biopsy alone	[Not Available]	NO	YES	5	0	[Not Available]	6th	T2	N0	M0	Stage IIA	[Not Available]	[Not Available]	Positive	[Not Available]	[Not Available]	[Not Available]	[Not Available]	[Not Available]	Positive
TCGA-E2-A14X	60df7543-6da5-4c75-943b-5800c1e08234	06/04/2011	NO	YES	-20105	FEMALE	Post (prior bilateral ovariectomy OR >12 mo since LMP with no prior hysterectomy)	BLACK OR AFRICAN AMERICAN	NOT HISPANIC OR LATINO	No	No	TUMOR FREE	Alive	692	[Not Applicable]	[Not Available]	[Not Available]	[Not Applicable]	2009	55	Tumor resection	[Not Applicable]	Lumpectomy	[Not Available]	Negative	[Not Available]	[Not Applicable]	[Not Available]	Sentinel lymph node biopsy plus axillary dissection	[Not Available]	NO	YES	21	5	[Not Available]	6th	T2	N2	M0	Stage IIIA	[Not Available]	[Not Available]	Negative	[Not Available]	[Not Available]	[Not Available]	Allred score = 0	Allred score 0+0 = 0	Negative
TCGA-A8-A08B	d8d7a6c2-6427-4f47-968c-6c3affba4617	27/05/2011	NO	YES	-19114	FEMALE	Pre (<6 months since LMP AND no prior bilateral ovariectomy AND not on estrogen replacement)	[Not Available]	[Not Available]	No	No	TUMOR FREE	Alive	702	[Not Applicable]	[Not Available]	[Not Available]	[Not Applicable]	2008	52	[Not Available]	[Not Applicable]	Other	Surgical Resection	Negative	[Not Available]	[Not Applicable]	[Not Available]	[Not Available]	[Not Available]	[Not Available]	[Not Available]	[Not Available]	[Not Available]	[Not Available]	6th	T2	N0	M0	Stage IIA	[Not Available]	[Not Available]	Positive	[Not Available]	[Not Available]	[Not Available]	[Not Available]	[Not Available]	Negative
TCGA-BH-A0H7	2021ed1f-dc75-4701-b8b8-1386466e4802	10/11/2010	NO	YES	-23972	FEMALE	Post (prior bilateral ovariectomy OR >12 mo since LMP with no prior hysterectomy)	WHITE	[Not Available]	No	No	TUMOR FREE	Alive	702	[Not Applicable]	[Not Available]	[Not Available]	[Not Applicable]	2008	65	Core needle biopsy	[Not Applicable]	Modified Radical Mastectomy	[Not Available]	Negative	[Not Evaluated]	[Not Applicable]	[Not Available]	Axillary lymph node dissection alone	[Not Available]	NO	[Not Available]	16	6	[Not Available]	[Not Available]	T1c	N2a	M0	Stage IIIA	[Not Available]	[Not Available]	Positive	70-79%	[Not Available]	3+	H-SCORE	H-SCORE 255	Positive
TCGA-GI-A2C9	9F6BE944-83DE-42AB-8738-F0022F475E61	21/10/2011	NO	YES	-21534	FEMALE	Post (prior bilateral ovariectomy OR >12 mo since LMP with no prior hysterectomy)	BLACK OR AFRICAN AMERICAN	NOT HISPANIC OR LATINO	No	No	TUMOR FREE	Alive	711	[Not Applicable]	[Not Available]	[Not Available]	[Not Applicable]	2003	58	Core needle biopsy	[Not Applicable]	Lumpectomy	[Not Available]	Negative	[Not Available]	[Not Applicable]	[Not Available]	Sentinel lymph node biopsy plus axillary dissection	[Not Available]	YES	YES	4	0	0	6th	T3	N0	MX	Stage IIB	[Not Available]	[Not Available]	Negative	[Not Available]	[Not Available]	[Not Available]	[Not Available]	[Not Available]	Negative
TCGA-BH-A0DG	0bc5744c-5fa3-45bb-87d0-70a02068b392	02/08/2011	NO	YES	-11204	FEMALE	Pre (<6 months since LMP AND no prior bilateral ovariectomy AND not on estrogen replacement)	BLACK OR AFRICAN AMERICAN	NOT HISPANIC OR LATINO	No	No	[Not Available]	Alive	713	[Not Applicable]	[Not Available]	[Not Available]	[Not Applicable]	2007	30	Core needle biopsy	[Not Applicable]	Other	Total mastectomy	Negative	[Not Available]	[Not Applicable]	[Not Available]	[Not Available]	[Not Available]	[Not Available]	YES	3	0	[Not Available]	6th	T2	N0	M0	Stage IIA	[Not Available]	[Not Available]	Positive	[Not Available]	[Not Available]	[Not Available]	[Not Available]	[Not Available]	Negative
TCGA-OL-A66I	35BD694D-1DD2-466F-AB27-03320614B40E	11/06/2013	NO	YES	-13458	FEMALE	[Not Evaluated]	BLACK OR AFRICAN AMERICAN	NOT HISPANIC OR LATINO	No	No	TUMOR FREE	Alive	714	[Not Applicable]	YES	YES	[Not Applicable]	2008	36	Core needle biopsy	[Not Applicable]	Lumpectomy	[Not Available]	Negative	[Not Available]	[Not Applicable]	[Not Available]	Sentinel node biopsy alone	[Not Available]	[Unknown]	YES	13	0	[Not Available]	6th	T1c	N1mi	MX	Stage IIA	[Not Available]	[Not Available]	Negative	[Not Available]	[Not Available]	[Not Available]	[Not Available]	[Not Available]	Negative
TCGA-E2-A1IJ	b09643c2-ded5-4346-b3c5-90a48f88a02e	29/04/2011	NO	YES	-20956	FEMALE	Post (prior bilateral ovariectomy OR >12 mo since LMP with no prior hysterectomy)	WHITE	NOT HISPANIC OR LATINO	No	No	TUMOR FREE	Alive	725	[Not Applicable]	[Not Available]	[Not Available]	[Not Applicable]	2009	57	Tumor resection	[Not Applicable]	Lumpectomy	[Not Available]	Negative	[Not Available]	[Not Applicable]	[Not Available]	Sentinel node biopsy alone	[Not Available]	NO	YES	3	0	[Not Available]	6th	T1c	N0	M0	Stage I	[Not Available]	[Not Available]	Positive	90-99%	3 Point Scale	[Not Available]	[Not Available]	[Not Available]	Positive
TCGA-BH-A0HF	17ca61a2-607a-45ff-88fa-ef72e80bf891	10/11/2010	NO	YES	-28233	FEMALE	Post (prior bilateral ovariectomy OR >12 mo since LMP with no prior hysterectomy)	WHITE	[Not Available]	No	No	TUMOR FREE	Alive	727	[Not Applicable]	[Not Available]	[Not Available]	[Not Applicable]	2008	77	Core needle biopsy	[Not Applicable]	Lumpectomy	[Not Available]	Negative	[Not Evaluated]	[Not Applicable]	[Not Available]	Sentinel node biopsy alone	[Not Available]	NO	[Not Available]	2	0	[Not Available]	[Not Available]	T1c	N0 (i-)	M0	Stage IA	[Not Available]	[Not Available]	Positive	90-99%	[Not Available]	3+	H-Score	H-Score 295	Positive
TCGA-A2-A0EU	c0427237-b476-4af4-b664-7bd479922ea5	11/08/2010	NO	YES	-29144	FEMALE	Post (prior bilateral ovariectomy OR >12 mo since LMP with no prior hysterectomy)	WHITE	NOT HISPANIC OR LATINO	No	No	TUMOR FREE	Alive	733	[Not Applicable]	[Not Available]	[Not Available]	[Not Applicable]	2008	79	Core needle biopsy	[Not Applicable]	Lumpectomy	[Not Available]	Positive	Lumpectomy	[Not Applicable]	Negative	Sentinel node biopsy alone	[Not Available]	YES	[Not Available]	1	0	0	6th	T1c	N0 (i-)	M0	Stage IA	[Not Available]	[Not Available]	Positive	90-99%	[Not Available]	[Not Available]	Intensity=Strong	[Not Available]	Positive
TCGA-OL-A5RV	1D38D356-D126-4476-94D0-26616B9375B1	16/05/2013	NO	YES	-15820	FEMALE	Pre (<6 months since LMP AND no prior bilateral ovariectomy AND not on estrogen replacement)	BLACK OR AFRICAN AMERICAN	[Unknown]	No	No	TUMOR FREE	Alive	733	[Not Applicable]	YES	YES	[Not Applicable]	2011	43	Core needle biopsy	[Not Applicable]	Modified Radical Mastectomy	[Not Available]	Negative	[Not Available]	[Not Applicable]	[Not Available]	Axillary lymph node dissection alone	[Not Available]	NO	YES	29	20	[Not Available]	7th	T2	N3	MX	Stage IIIC	[Not Available]	[Not Available]	Positive	90-99%	[Not Available]	[Not Available]	[Not Available]	[Not Available]	Positive
TCGA-AO-A0J5	c1442467-d618-435f-8792-b1a18f696f1a	07/12/2010	NO	YES	-17815	FEMALE	Pre (<6 months since LMP AND no prior bilateral ovariectomy AND not on estrogen replacement)	WHITE	NOT HISPANIC OR LATINO	No	Yes	WITH TUMOR	Alive	735	[Not Applicable]	[Not Available]	[Not Available]	Ductal/micropapillary	2008	48	Core needle biopsy	[Not Applicable]	Modified Radical Mastectomy	[Not Available]	Close	[Not Available]	[Not Applicable]	[Not Available]	Axillary lymph node dissection alone	[Not Available]	NO	[Not Available]	2	2	[Not Available]	[Not Available]	T4	N1a	M1	Stage IV	Lung|Bone|Liver	[Not Available]	Positive	90-99%	[Not Available]	4+	[Not Available]	[Not Available]	Negative
TCGA-A2-A0D3	4a16429b-884f-4c95-8683-feeedf0d6a55	28/01/2011	NO	YES	-15524	FEMALE	Post (prior bilateral ovariectomy OR >12 mo since LMP with no prior hysterectomy)	WHITE	NOT HISPANIC OR LATINO	No	No	TUMOR FREE	Alive	736	[Not Applicable]	[Not Available]	[Not Available]	[Not Applicable]	2008	42	Core needle biopsy	[Not Applicable]	Simple Mastectomy	[Not Available]	Negative	[Not Available]	[Not Applicable]	[Not Available]	Sentinel node biopsy alone	[Not Available]	YES	[Not Available]	1	0	0	6th	T1c	N0 (i-)	M0	Stage IA	[Not Available]	[Not Available]	Positive	90-99%	[Not Available]	[Not Available]	[Not Available]	[Not Available]	Positive
TCGA-AR-A0TW	8da3d6cf-381b-4d1b-93fa-41fd9d2b2e66	10/03/2011	NO	YES	-18263	FEMALE	Pre (<6 months since LMP AND no prior bilateral ovariectomy AND not on estrogen replacement)	WHITE	NOT HISPANIC OR LATINO	No	No	[Not Available]	Alive	739	[Not Applicable]	[Not Available]	[Not Available]	[Not Applicable]	2005	50	Core needle biopsy	[Not Applicable]	Modified Radical Mastectomy	[Not Available]	Negative	[Not Available]	[Not Applicable]	[Not Available]	[Not Available]	[Not Available]	[Not Available]	[Not Available]	27	3	[Not Available]	[Not Available]	T3	N1	M0	Stage IIIA	[Not Available]	[Not Available]	Positive	[Not Available]	[Not Available]	[Not Available]	[Not Available]	[Not Available]	Positive
TCGA-BH-A0EI	22b35927-1c3f-4f98-ba42-deafc56b677a	11/08/2011	NO	YES	-18741	FEMALE	Peri (6-12 months since last menstrual period)	WHITE	NOT HISPANIC OR LATINO	No	No	TUMOR FREE	Alive	743	[Not Applicable]	[Not Available]	[Not Available]	[Not Applicable]	2008	51	Core needle biopsy	[Not Applicable]	Other	segmental mastectomy with right sentinel lymph node biopsy	Negative	[Not Available]	[Not Applicable]	[Not Available]	[Not Available]	[Not Available]	[Not Available]	YES	2	4	[Not Available]	6th	T1c	N1a	M0	Stage IIA	[Not Available]	[Not Available]	Positive	[Not Available]	[Not Available]	[Not Available]	[Not Available]	[Not Available]	Positive
TCGA-GM-A3NY	BD5374C9-7F36-457F-B66B-7CC7FF64224E	03/01/2012	NO	YES	-26642	FEMALE	Post (prior bilateral ovariectomy OR >12 mo since LMP with no prior hysterectomy)	WHITE	NOT HISPANIC OR LATINO	No	No	TUMOR FREE	Alive	743	[Not Applicable]	[Not Available]	[Not Available]	[Not Applicable]	2009	72	Core needle biopsy	[Not Applicable]	Lumpectomy	[Not Available]	Negative	[Not Available]	[Not Applicable]	[Not Available]	Axillary lymph node dissection alone	[Not Available]	NO	YES	13	1	0	6th	T2	N1a	M0	Stage IIB	[Not Available]	[Not Available]	Positive	90-99%	[Not Available]	[Not Available]	[Not Available]	[Not Available]	Positive
TCGA-BH-A0EB	ec6930e5-2d83-435a-9a57-a2c5c22caf02	09/11/2010	NO	YES	-25259	FEMALE	Post (prior bilateral ovariectomy OR >12 mo since LMP with no prior hysterectomy)	WHITE	[Not Available]	No	No	TUMOR FREE	Alive	745	[Not Applicable]	[Not Available]	[Not Available]	[Not Applicable]	2008	69	Core needle biopsy	[Not Applicable]	Lumpectomy	[Not Available]	Negative	[Not Evaluated]	[Not Applicable]	[Not Available]	Sentinel lymph node biopsy plus axillary dissection	[Not Available]	NO	[Not Available]	4	0	[Not Available]	[Not Available]	T1c	N0 (i-)	M0	Stage IA	[Not Available]	[Not Available]	Positive	90-99%	[Not Available]	3+	H-SCORE	H-SCORE 300	Positive
TCGA-BH-A0AU	360d1d6d-cf3e-4c78-b36f-ef5e3160aa6b	27/07/2011	NO	YES	-16688	FEMALE	Pre (<6 months since LMP AND no prior bilateral ovariectomy AND not on estrogen replacement)	WHITE	NOT HISPANIC OR LATINO	No	No	TUMOR FREE	Alive	746	[Not Applicable]	[Not Available]	[Not Available]	[Not Applicable]	2008	45	Core needle biopsy	[Not Applicable]	Other	left segmental mastectomy with sentinel node dissection	Negative	[Not Available]	[Not Applicable]	[Not Available]	[Not Available]	[Not Available]	[Not Available]	YES	2	0	[Not Available]	6th	T2	N0	M0	Stage IIA	[Not Available]	[Not Available]	Positive	[Not Available]	[Not Available]	[Not Available]	[Not Available]	[Not Available]	Positive
TCGA-BH-A0H6	aeb6a3a6-b57a-4c53-90e6-e833777dd2a1	10/11/2010	NO	YES	-30125	FEMALE	Post (prior bilateral ovariectomy OR >12 mo since LMP with no prior hysterectomy)	WHITE	[Not Available]	No	No	TUMOR FREE	Alive	747	[Not Applicable]	[Not Available]	[Not Available]	[Not Applicable]	2008	82	Core needle biopsy	[Not Applicable]	Lumpectomy	[Not Available]	Negative	[Not Evaluated]	[Not Applicable]	[Not Available]	No axillary staging	[Not Available]	NO	[Not Available]	0	0	0	[Not Available]	T1b	NX	M0	Stage I	[Not Available]	[Not Available]	Positive	50-59%	[Not Available]	2+	H-SCORE	H-SCORE 230	Positive
TCGA-E2-A10B	f801aeed-dc43-49d7-a319-84c8851979d9	22/02/2011	NO	YES	-24577	FEMALE	Post (prior bilateral ovariectomy OR >12 mo since LMP with no prior hysterectomy)	WHITE	NOT HISPANIC OR LATINO	No	No	TUMOR FREE	Alive	748	[Not Applicable]	[Not Available]	[Not Available]	[Not Applicable]	2007	67	Core needle biopsy	[Not Applicable]	Lumpectomy	[Not Available]	Close	[Not Available]	[Not Applicable]	[Not Available]	Sentinel lymph node biopsy plus axillary dissection	[Not Available]	NO	[Not Available]	28	2	0	6th	T2	N1a	M0	Stage IIB	[Not Available]	[Not Available]	Positive	[Not Available]	[Not Available]	[Not Available]	Allred score 8	Allred score 5+3= 8	Positive
TCGA-E2-A14V	3144f1fb-4342-4079-bfe8-940da4bfd88e	06/04/2011	NO	YES	-19643	FEMALE	Post (prior bilateral ovariectomy OR >12 mo since LMP with no prior hysterectomy)	WHITE	NOT HISPANIC OR LATINO	No	No	TUMOR FREE	Alive	748	[Not Applicable]	[Not Available]	[Not Available]	[Not Applicable]	2008	53	Tumor resection	[Not Applicable]	Lumpectomy	[Not Available]	Negative	[Not Available]	[Not Applicable]	[Not Available]	Sentinel lymph node biopsy plus axillary dissection	[Not Available]	NO	YES	24	3	[Not Available]	6th	T2	N1	M0	Stage IIB	[Not Available]	[Not Available]	Positive	[Not Available]	3 Point Scale	[Not Available]	[Not Available]	[Not Available]	Positive
TCGA-E2-A1IG	bc0bc70f-c6cf-4dbc-9dc3-8b7bc5f381a4	28/04/2011	NO	YES	-16757	FEMALE	Pre (<6 months since LMP AND no prior bilateral ovariectomy AND not on estrogen replacement)	WHITE	NOT HISPANIC OR LATINO	No	No	TUMOR FREE	Alive	755	[Not Applicable]	[Not Available]	[Not Available]	[Not Applicable]	2009	45	Tumor resection	[Not Applicable]	Simple Mastectomy	[Not Available]	Negative	[Not Available]	[Not Applicable]	[Not Available]	Sentinel node biopsy alone	[Not Available]	NO	YES	3	1	[Not Available]	6th	T2	N1mi	M0	Stage IIB	[Not Available]	[Not Available]	Positive	[Not Available]	3 Point Scale	[Not Available]	[Not Available]	[Not Available]	Positive
TCGA-BH-A0BG	4f608829-ffc4-4527-886e-6bc764ab29f5	08/08/2011	NO	YES	-26988	FEMALE	Post (prior bilateral ovariectomy OR >12 mo since LMP with no prior hysterectomy)	WHITE	NOT HISPANIC OR LATINO	No	No	TUMOR FREE	Alive	756	[Not Applicable]	[Not Available]	[Not Available]	[Not Applicable]	2008	73	Core needle biopsy	[Not Applicable]	Other	Segmental mastectomy with sentinel axillary lymph node biopsy	Negative	[Not Available]	[Not Applicable]	[Not Available]	[Not Available]	[Not Available]	[Not Available]	YES	1	0	[Not Available]	6th	T1	N0	M0	Stage I	[Not Available]	[Not Available]	Negative	[Not Available]	[Not Available]	[Not Available]	[Not Available]	[Not Available]	Negative
TCGA-EW-A6SB	5C59028F-B8FA-4811-8314-BE3EAED5F364	12/03/2015	[Not Available]	[Not Available]	-22844	FEMALE	[Not Available]	BLACK OR AFRICAN AMERICAN	NOT HISPANIC OR LATINO	No	No	TUMOR FREE	Alive	760	[Not Applicable]	YES	YES	[Not Applicable]	2012	62	Core needle biopsy	[Not Applicable]	Modified Radical Mastectomy	[Not Available]	Negative	[Not Available]	[Not Applicable]	[Not Available]	Sentinel node biopsy alone	[Not Available]	YES	YES	8	0	0	7th	T2	N0	M0	Stage II	[Not Available]	[Not Available]	Negative	[Not Available]	[Not Available]	[Not Available]	[Not Available]	[Not Available]	Negative
TCGA-A2-A0D2	99e32c59-aa73-43fa-88c9-399ddadb2c72	16/09/2010	NO	YES	-16623	FEMALE	Pre (<6 months since LMP AND no prior bilateral ovariectomy AND not on estrogen replacement)	WHITE	NOT HISPANIC OR LATINO	No	No	TUMOR FREE	Alive	761	[Not Applicable]	[Not Available]	[Not Available]	[Not Applicable]	2008	45	Core needle biopsy	[Not Applicable]	Simple Mastectomy	[Not Available]	Negative	[Not Available]	[Not Applicable]	[Not Available]	Sentinel node biopsy alone	[Not Available]	YES	[Not Available]	5	0	4	6th	T2	N0 (i+)	M0	Stage IIA	[Not Available]	[Not Available]	Negative	<10%	[Not Available]	0	[Not Available]	[Not Available]	Negative
TCGA-A8-A09Q	09c2bc35-c21f-4aa4-ac30-0d8db02ad811	27/05/2011	NO	YES	-30528	FEMALE	Post (prior bilateral ovariectomy OR >12 mo since LMP with no prior hysterectomy)	[Not Available]	[Not Available]	No	No	WITH TUMOR	Alive	761	[Not Applicable]	[Not Available]	[Not Available]	[Not Applicable]	2008	83	[Not Available]	[Not Applicable]	Other	Surgical Resection	Positive	[Not Available]	[Not Applicable]	[Not Available]	[Not Available]	[Not Available]	[Not Available]	[Not Available]	[Not Available]	[Not Available]	[Not Available]	6th	T4b	N2a	M0	Stage IIIB	[Not Available]	[Not Available]	Positive	[Not Available]	[Not Available]	[Not Available]	[Not Available]	[Not Available]	Positive
TCGA-E2-A107	eff2360e-399a-4167-ab2b-798e27bef739	11/02/2011	NO	YES	-20065	FEMALE	Post (prior bilateral ovariectomy OR >12 mo since LMP with no prior hysterectomy)	WHITE	NOT HISPANIC OR LATINO	No	No	WITH TUMOR	Alive	763	[Not Applicable]	[Not Available]	[Not Available]	[Not Applicable]	2008	54	Core needle biopsy	[Not Applicable]	Simple Mastectomy	[Not Available]	Negative	[Not Available]	[Not Applicable]	[Not Available]	Sentinel lymph node biopsy plus axillary dissection	[Not Available]	NO	[Not Available]	27	4	[Not Available]	6th	T3	N2a	M0	Stage IIIA	[Not Available]	[Not Available]	Positive	[Not Available]	[Not Available]	[Not Available]	Allred score 8	Allred score 5+3=8	Negative
TCGA-A2-A04Y	9ce7ce09-4409-4fa3-9f78-b2b24716f860	09/08/2010	NO	YES	-19533	FEMALE	Post (prior bilateral ovariectomy OR >12 mo since LMP with no prior hysterectomy)	WHITE	[Not Available]	No	No	TUMOR FREE	Alive	764	[Not Applicable]	[Not Available]	[Not Available]	[Not Applicable]	2008	53	Core needle biopsy	[Not Applicable]	Simple Mastectomy	[Not Available]	Negative	[Not Available]	[Not Applicable]	[Not Available]	Sentinel lymph node biopsy plus axillary dissection	[Not Available]	YES	[Not Available]	13	1	0	6th	T2	N1mi	M0	Stage IIB	[Not Available]	[Not Available]	Positive	90-99%	[Not Available]	[Not Available]	Strong	[Not Available]	Positive
TCGA-E2-A1B5	7241b3d4-31ee-4fd2-a4a5-35a9d5f37d6a	25/04/2011	NO	YES	-17039	FEMALE	Pre (<6 months since LMP AND no prior bilateral ovariectomy AND not on estrogen replacement)	WHITE	NOT HISPANIC OR LATINO	No	No	TUMOR FREE	Alive	774	[Not Applicable]	[Not Available]	[Not Available]	[Not Applicable]	2008	46	Tumor resection	[Not Applicable]	Lumpectomy	[Not Available]	Negative	[Not Available]	[Not Applicable]	[Not Available]	Sentinel node biopsy alone	[Not Available]	NO	YES	5	0	[Not Available]	6th	T2	N0	M0	Stage IIA	[Not Available]	[Not Available]	Positive	[Not Available]	[Not Available]	[Not Available]	Allred score = 8	Allred score 5+3 = 8	Positive
TCGA-AO-A0J6	e9f4f373-37a5-48ad-a1a0-b0d47820111a	19/09/2010	NO	YES	-22462	FEMALE	Post (prior bilateral ovariectomy OR >12 mo since LMP with no prior hysterectomy)	WHITE	NOT HISPANIC OR LATINO	No	No	TUMOR FREE	Alive	775	[Not Applicable]	[Not Available]	[Not Available]	[Not Applicable]	2008	61	Fine needle aspiration biopsy	[Not Applicable]	Lumpectomy	[Not Available]	Negative	[Not Available]	[Not Applicable]	[Not Available]	Sentinel node biopsy alone	[Not Available]	YES	[Not Available]	4	0	0	[Not Available]	T2	N0 (i-)	M0	Stage IIA	[Not Available]	[Not Available]	Negative	<10%	[Not Available]	[Not Available]	[Not Available]	[Not Available]	Negative
TCGA-BH-A0AY	93ed6066-b567-4e1c-ab81-23370f9d3452	03/11/2010	NO	YES	-22703	FEMALE	Post (prior bilateral ovariectomy OR >12 mo since LMP with no prior hysterectomy)	WHITE	[Not Available]	No	No	TUMOR FREE	Alive	777	[Not Applicable]	[Not Available]	[Not Available]	[Not Applicable]	2008	62	Core needle biopsy	[Not Applicable]	Simple Mastectomy	[Not Available]	Negative	[Not Available]	[Not Applicable]	[Not Available]	Sentinel node biopsy alone	[Not Available]	NO	[Not Available]	1	0	[Not Available]	[Not Available]	T2	N0 (i-)	M0	Stage IIA	[Not Available]	[Not Available]	Positive	[Not Available]	[Not Available]	[Not Available]	[Not Available]	[Not Available]	Positive
TCGA-A2-A0D1	084c6aec-94f7-4090-8f3f-59fa9e89721a	21/09/2010	NO	YES	-28084	FEMALE	Post (prior bilateral ovariectomy OR >12 mo since LMP with no prior hysterectomy)	WHITE	NOT HISPANIC OR LATINO	No	No	TUMOR FREE	Alive	786	[Not Applicable]	[Not Available]	[Not Available]	[Not Applicable]	2008	76	Core needle biopsy	[Not Applicable]	Lumpectomy	[Not Available]	Negative	[Not Available]	[Not Applicable]	[Not Available]	Sentinel node biopsy alone	[Not Available]	YES	[Not Available]	2	0	0	6th	T2	N0 (i-)	M0	Stage IIA	[Not Available]	[Not Available]	Negative	<10%	[Not Available]	[Not Available]	Intensity=Weak	[Not Available]	Negative
TCGA-A8-A06Y	515b1400-e896-4f2a-81bd-70895441a0bd	27/05/2011	NO	YES	-24442	FEMALE	Post (prior bilateral ovariectomy OR >12 mo since LMP with no prior hysterectomy)	[Not Available]	[Not Available]	No	No	TUMOR FREE	Alive	791	[Not Applicable]	[Not Available]	[Not Available]	[Not Applicable]	2008	66	[Not Available]	[Not Applicable]	Other	Surgical Resection	Negative	[Not Available]	[Not Applicable]	[Not Available]	[Not Available]	[Not Available]	[Not Available]	[Not Available]	[Not Available]	[Not Available]	[Not Available]	6th	T2	N0	M0	Stage IIA	[Not Available]	[Not Available]	Positive	[Not Available]	[Not Available]	[Not Available]	[Not Available]	[Not Available]	Positive
TCGA-WT-AB44	5CD79093-1571-4F71-8136-0D84CCABDCAC	16/07/2014	NO	YES	[Not Available]	FEMALE	Post (prior bilateral ovariectomy OR >12 mo since LMP with no prior hysterectomy)	WHITE	NOT HISPANIC OR LATINO	No	No	TUMOR FREE	Alive	791	[Not Applicable]	YES	YES	[Not Applicable]	2012	77	Core needle biopsy	[Not Applicable]	Lumpectomy	[Not Available]	Negative	[Not Available]	[Not Applicable]	[Not Available]	No axillary staging	[Not Available]	[Not Available]	YES	4	0	[Not Available]	7th	T1c	N0 (i-)	MX	Stage IA	[Not Available]	[Not Available]	Positive	90-99%	3 Point Scale	3+	[Not Available]	[Not Available]	Positive
TCGA-OL-A5RW	A82D0A57-4383-473D-B334-D13B278404B1	16/05/2013	NO	YES	-14638	FEMALE	Pre (<6 months since LMP AND no prior bilateral ovariectomy AND not on estrogen replacement)	BLACK OR AFRICAN AMERICAN	[Unknown]	No	No	TUMOR FREE	Alive	797	[Not Applicable]	YES	YES	[Not Applicable]	2010	40	Excisional Biopsy	[Not Applicable]	Lumpectomy	[Not Available]	Negative	[Not Available]	[Not Applicable]	[Not Available]	Sentinel lymph node biopsy plus axillary dissection	[Not Available]	[Unknown]	YES	4	1	[Not Available]	7th	T1c	N1	MX	Stage IIA	[Not Available]	[Not Available]	Negative	[Not Available]	[Not Available]	[Not Available]	[Not Available]	[Not Available]	Negative
TCGA-A2-A3KD	BB026999-0AAB-4232-96D7-2C93B6C9691D	02/04/2012	YES	NO	-17372	FEMALE	Pre (<6 months since LMP AND no prior bilateral ovariectomy AND not on estrogen replacement)	WHITE	NOT HISPANIC OR LATINO	No	No	TUMOR FREE	Alive	804	[Not Applicable]	[Not Available]	[Not Available]	[Not Applicable]	2010	47	Core needle biopsy	[Not Applicable]	Lumpectomy	[Not Available]	Positive	Mastectomy NOS	[Not Applicable]	Close	Sentinel lymph node biopsy plus axillary dissection	[Not Available]	YES	YES	19	1	1	7th	T3	N1mi	M0	Stage IIIA	[Not Available]	[Not Available]	Positive	90-99%	3 Point Scale	[Not Available]	Strong	[Not Available]	Positive
TCGA-BH-A0HB	0c1023c0-d2ce-4940-8047-7642f1dc3965	10/11/2010	NO	YES	-20448	FEMALE	Post (prior bilateral ovariectomy OR >12 mo since LMP with no prior hysterectomy)	WHITE	[Not Available]	No	No	TUMOR FREE	Alive	806	[Not Applicable]	[Not Available]	[Not Available]	[Not Applicable]	2008	55	Core needle biopsy	[Not Applicable]	Lumpectomy	[Not Available]	Negative	[Not Evaluated]	[Not Applicable]	[Not Available]	Sentinel node biopsy alone	[Not Available]	NO	[Not Available]	2	0	[Not Available]	[Not Available]	T1c	N0 (i-)	M0	Stage IA	[Not Available]	[Not Available]	Positive	90-99%	[Not Available]	3+	H-Score	H-Score 300	Positive
TCGA-A2-A0ET	96f23d8a-be0f-4925-ba00-805dc293414c	20/09/2010	NO	YES	-21464	FEMALE	Post (prior bilateral ovariectomy OR >12 mo since LMP with no prior hysterectomy)	WHITE	NOT HISPANIC OR LATINO	No	No	TUMOR FREE	Alive	807	[Not Applicable]	[Not Available]	[Not Available]	[Not Applicable]	2008	58	Core needle biopsy	[Not Applicable]	Lumpectomy	[Not Available]	Negative	[Not Available]	[Not Applicable]	[Not Available]	Axillary lymph node dissection alone	[Not Available]	NO	[Not Available]	15	5	0	6th	T2	N2a	M0	Stage IIIA	[Not Available]	[Not Available]	Positive	90-99%	[Not Available]	[Not Available]	Intensity=Strong	[Not Available]	Positive
TCGA-BH-A0BQ	b3bb8fd6-ee54-4813-b042-2bbe70115382	10/08/2011	NO	YES	-14494	FEMALE	Pre (<6 months since LMP AND no prior bilateral ovariectomy AND not on estrogen replacement)	WHITE	NOT HISPANIC OR LATINO	No	No	TUMOR FREE	Alive	827	[Not Applicable]	[Not Available]	[Not Available]	[Not Applicable]	2007	39	Core needle biopsy	[Not Applicable]	Other	Total mastectomy with retromammary lymph node excision	Negative	[Not Available]	[Not Applicable]	[Not Available]	[Not Available]	[Not Available]	[Not Available]	YES	2	0	[Not Available]	6th	T1c	N0	M0	Stage I	[Not Available]	[Not Available]	Positive	[Not Available]	[Not Available]	[Not Available]	[Not Available]	[Not Available]	Positive
TCGA-BH-A0HX	3b01d064-8c00-4972-9f07-407eac8e7534	11/11/2010	NO	YES	-19900	FEMALE	Post (prior bilateral ovariectomy OR >12 mo since LMP with no prior hysterectomy)	WHITE	[Not Available]	No	No	TUMOR FREE	Alive	829	[Not Applicable]	[Not Available]	[Not Available]	[Not Applicable]	2008	54	Core needle biopsy	[Not Applicable]	Simple Mastectomy	[Not Available]	Negative	[Not Evaluated]	[Not Applicable]	[Not Available]	Sentinel lymph node biopsy plus axillary dissection	[Not Available]	YES	[Not Available]	24	2	2	[Not Available]	T2	N1a	M0	Stage IIB	[Not Available]	[Not Available]	Positive	80-89%	[Not Available]	3+	H-Score	H-Score 270	Positive
TCGA-E2-A572	06EF6E83-5583-45B9-A0BD-EDEA68943083	10/09/2013	NO	YES	-26399	FEMALE	Post (prior bilateral ovariectomy OR >12 mo since LMP with no prior hysterectomy)	BLACK OR AFRICAN AMERICAN	NOT HISPANIC OR LATINO	Yes	No	TUMOR FREE	Alive	831	[Not Applicable]	YES	YES	[Not Applicable]	2011	72	Core needle biopsy	[Not Applicable]	Modified Radical Mastectomy	[Not Available]	Negative	[Not Available]	[Not Applicable]	[Not Available]	Axillary lymph node dissection alone	[Not Available]	YES	YES	13	0	8	7th	T2	N2	M0	Stage IIIA	[Not Available]	[Not Available]	Positive	[Not Available]	3 Point Scale	3+	[Not Available]	[Not Available]	Positive
TCGA-E2-A14S	c2b104ee-f914-4e79-9e1b-56bf88157472	06/04/2011	NO	YES	-23878	FEMALE	Post (prior bilateral ovariectomy OR >12 mo since LMP with no prior hysterectomy)	WHITE	NOT HISPANIC OR LATINO	No	No	TUMOR FREE	Alive	834	[Not Applicable]	[Not Available]	[Not Available]	[Not Applicable]	2008	65	Tumor resection	[Not Applicable]	Lumpectomy	[Not Available]	Negative	[Not Available]	[Not Applicable]	[Not Available]	Sentinel node biopsy alone	[Not Available]	NO	YES	2	0	[Not Available]	6th	T1c	N0	M0	Stage I	[Not Available]	[Not Available]	Positive	[Not Available]	[Not Available]	[Not Available]	Allred score = 8	Allred score 5+3 = 8	Positive
TCGA-E2-A14W	eadb0562-2165-4adb-ad58-018e73f82780	25/04/2011	NO	YES	-28664	MALE	[Not Available]	WHITE	NOT HISPANIC OR LATINO	No	No	TUMOR FREE	Alive	834	[Not Applicable]	[Not Available]	[Not Available]	[Not Applicable]	2008	78	Tumor resection	[Not Applicable]	Simple Mastectomy	[Not Available]	Negative	[Not Available]	[Not Applicable]	[Not Available]	Sentinel node biopsy alone	[Not Available]	NO	YES	5	0	[Not Available]	6th	T2	N0	M0	Stage IIA	[Not Available]	[Not Available]	Positive	[Not Available]	3 Point Scale	[Not Available]	[Not Available]	[Not Available]	Positive
TCGA-E2-A14U	23B7AAEA-1119-4B10-AA1A-0AE255D2F2A6	06/04/2011	NO	YES	-27389	FEMALE	Post (prior bilateral ovariectomy OR >12 mo since LMP with no prior hysterectomy)	WHITE	NOT HISPANIC OR LATINO	No	No	TUMOR FREE	Alive	838	[Not Applicable]	[Not Available]	[Not Available]	[Not Applicable]	2008	74	Tumor resection	[Not Applicable]	Lumpectomy	[Not Available]	Negative	[Not Available]	[Not Applicable]	[Not Available]	Other (specify)	Sentinel lymph node dissection	NO	YES	8	0	[Not Available]	6th	T1c	N0	M0	Stage I	[Not Available]	[Not Available]	Positive	[Not Available]	[Not Available]	[Not Available]	Allred score = 8	Allred score 5+3 = 8	Positive
TCGA-OL-A5RU	B8A44FDF-9CB9-4123-9AB0-4BC198921FEE	16/05/2013	NO	YES	-23108	FEMALE	Post (prior bilateral ovariectomy OR >12 mo since LMP with no prior hysterectomy)	BLACK OR AFRICAN AMERICAN	[Unknown]	No	No	TUMOR FREE	Alive	841	[Not Applicable]	YES	YES	[Not Applicable]	2010	63	Core needle biopsy	[Not Applicable]	Modified Radical Mastectomy	[Not Available]	Negative	[Not Available]	[Not Applicable]	[Not Available]	Sentinel node biopsy alone	[Not Available]	[Unknown]	YES	15	1	[Not Available]	7th	T1c	N1	MX	Stage IIA	[Not Available]	[Not Available]	Positive	90-99%	[Not Available]	[Not Available]	[Not Available]	[Not Available]	Positive
TCGA-E2-A14R	4fba3deb-db94-44b5-a0f2-a575d270779e	06/04/2011	NO	YES	-22686	FEMALE	Post (prior bilateral ovariectomy OR >12 mo since LMP with no prior hysterectomy)	WHITE	NOT HISPANIC OR LATINO	No	No	TUMOR FREE	Alive	845	[Not Applicable]	[Not Available]	[Not Available]	[Not Applicable]	2008	62	Tumor resection	[Not Applicable]	Lumpectomy	[Not Available]	Negative	[Not Available]	[Not Applicable]	[Not Available]	Sentinel lymph node biopsy plus axillary dissection	[Not Available]	NO	YES	8	0	[Not Available]	6th	T2	N0	M0	Stage IIA	[Not Available]	[Not Available]	Negative	[Not Available]	[Not Available]	[Not Available]	Allred score = 0	Allred score 0+0 = 0	Negative
TCGA-OL-A6VR	DB3E1CE8-4A05-4BFC-B5AE-13CF789369E1	05/12/2013	NO	YES	-17702	FEMALE	[Unknown]	BLACK OR AFRICAN AMERICAN	NOT HISPANIC OR LATINO	No	No	TUMOR FREE	Alive	848	[Not Applicable]	NO	NO	[Not Applicable]	2011	48	Core needle biopsy	[Not Applicable]	Simple Mastectomy	[Not Available]	Negative	[Not Available]	[Not Applicable]	[Not Available]	Sentinel lymph node biopsy plus axillary dissection	[Not Available]	[Not Available]	YES	2	0	[Not Available]	7th	T1b	N0	MX	Stage IA	[Not Available]	[Not Available]	Positive	30-39%	[Not Available]	[Not Available]	[Not Available]	[Not Available]	Positive
TCGA-E2-A1II	0fe1419e-a005-407c-8ae7-15c4c1579539	28/04/2011	NO	YES	-18788	FEMALE	Post (prior bilateral ovariectomy OR >12 mo since LMP with no prior hysterectomy)	WHITE	NOT HISPANIC OR LATINO	No	No	TUMOR FREE	Alive	850	[Not Applicable]	[Not Available]	[Not Available]	[Not Applicable]	2008	51	Tumor resection	[Not Applicable]	Lumpectomy	[Not Available]	Negative	[Not Available]	[Not Applicable]	[Not Available]	Sentinel node biopsy alone	[Not Available]	NO	YES	5	0	[Not Available]	6th	T1c	N0	M0	Stage I	[Not Available]	[Not Available]	Negative	[Not Available]	[Not Available]	[Not Available]	allred score = 0	allred score 0 + 0 = 0	Positive
TCGA-A1-A0SO	6644fd4e-d2fe-4785-a73c-0f36fcc740e2	06/12/2010	NO	YES	-24826	FEMALE	Post (prior bilateral ovariectomy OR >12 mo since LMP with no prior hysterectomy)	WHITE	NOT HISPANIC OR LATINO	No	No	TUMOR FREE	Alive	852	[Not Applicable]	[Not Available]	[Not Available]	[Not Applicable]	2007	67	Core needle biopsy	[Not Applicable]	Modified Radical Mastectomy	[Not Available]	Negative	[Not Available]	[Not Applicable]	[Not Available]	Sentinel lymph node biopsy plus axillary dissection	[Not Available]	[Not Available]	[Not Available]	9	1	[Not Available]	6th	T2	N1	M0	Stage IIB	[Not Available]	[Not Available]	Negative	[Not Available]	[Not Available]	[Not Available]	[Not Available]	[Not Available]	Negative
TCGA-A8-A07Z	a272171b-44f5-47a5-89be-7520413c01ad	27/05/2011	NO	YES	-31351	FEMALE	Post (prior bilateral ovariectomy OR >12 mo since LMP with no prior hysterectomy)	[Not Available]	[Not Available]	No	No	TUMOR FREE	Alive	853	[Not Applicable]	[Not Available]	[Not Available]	[Not Applicable]	2008	85	[Not Available]	[Not Applicable]	Other	Surgical Resection	Negative	[Not Available]	[Not Applicable]	[Not Available]	[Not Available]	[Not Available]	[Not Available]	[Not Available]	[Not Available]	[Not Available]	[Not Available]	6th	T2	N0	M0	Stage IIA	[Not Available]	[Not Available]	Positive	[Not Available]	[Not Available]	[Not Available]	[Not Available]	[Not Available]	Positive
TCGA-E2-A10C	9ac44381-5d43-4f63-aa3f-7703bfc923c9	11/02/2011	NO	YES	-19849	FEMALE	Post (prior bilateral ovariectomy OR >12 mo since LMP with no prior hysterectomy)	WHITE	NOT HISPANIC OR LATINO	No	No	TUMOR FREE	Alive	854	[Not Applicable]	[Not Available]	[Not Available]	[Not Applicable]	2008	54	Core needle biopsy	[Not Applicable]	Lumpectomy	[Not Available]	Negative	[Not Available]	[Not Applicable]	[Not Available]	Sentinel lymph node biopsy plus axillary dissection	[Not Available]	NO	[Not Available]	13	1	[Not Available]	6th	T2	N1a	M0	Stage IIB	[Not Available]	[Not Available]	Positive	[Not Available]	[Not Available]	[Not Available]	Allred score 8	Allred score 5+3=8	Positive
TCGA-BH-A0HA	e666081b-caaf-4e8b-9446-807be71201a5	02/08/2011	NO	YES	-11379	FEMALE	Pre (<6 months since LMP AND no prior bilateral ovariectomy AND not on estrogen replacement)	WHITE	NOT HISPANIC OR LATINO	No	No	TUMOR FREE	Alive	856	[Not Applicable]	[Not Available]	[Not Available]	[Not Applicable]	2008	31	Core needle biopsy	[Not Applicable]	Other	bilateral total mastectomies with right sentinel node biopsy	Negative	[Not Available]	[Not Applicable]	[Not Available]	[Not Available]	[Not Available]	[Not Available]	YES	4	0	[Not Available]	6th	T1c	N0 (i-)	M0	Stage I	[Not Available]	[Not Available]	Positive	[Not Available]	[Not Available]	[Not Available]	[Not Available]	[Not Available]	Positive
TCGA-A2-A3Y0	174850B4-5EC2-462B-A890-89BD1716B3C2	24/08/2012	NO	YES	-21024	FEMALE	Post (prior bilateral ovariectomy OR >12 mo since LMP with no prior hysterectomy)	BLACK OR AFRICAN AMERICAN	NOT HISPANIC OR LATINO	No	No	TUMOR FREE	Alive	859	[Not Applicable]	NO	YES	[Not Applicable]	2010	57	Core needle biopsy	[Not Applicable]	Modified Radical Mastectomy	[Not Available]	Close	[Not Available]	[Not Applicable]	[Not Available]	Axillary lymph node dissection alone	[Not Available]	NO	YES	39	1	0	7th	T2	N1a	M0	Stage IIB	[Not Available]	[Not Available]	Positive	90-99%	3 Point Scale	3+	[Not Available]	[Not Available]	Negative
TCGA-AO-A12H	b5b99291-507e-4b68-a039-9a0f571f55df	08/12/2010	NO	YES	-25515	FEMALE	Pre (<6 months since LMP AND no prior bilateral ovariectomy AND not on estrogen replacement)	BLACK OR AFRICAN AMERICAN	NOT HISPANIC OR LATINO	No	No	TUMOR FREE	Alive	863	[Not Applicable]	[Not Available]	[Not Available]	MUCINOUS & PAPILLARY	2008	69	Core needle biopsy	[Not Applicable]	Simple Mastectomy	[Not Available]	Negative	[Not Available]	[Not Applicable]	[Not Available]	Sentinel node biopsy alone	[Not Available]	YES	[Not Available]	10	0	0	6th	T2	N0 (i-)	M0	Stage IIA	[Not Available]	[Not Available]	Positive	90-99%	[Not Available]	4+	[Not Available]	[Not Available]	Positive
TCGA-BH-A0AZ	518f231c-f5f9-4a39-a97b-7fd5666d3e50	27/07/2011	NO	YES	-17465	FEMALE	Pre (<6 months since LMP AND no prior bilateral ovariectomy AND not on estrogen replacement)	WHITE	NOT HISPANIC OR LATINO	No	No	TUMOR FREE	Alive	867	[Not Applicable]	[Not Available]	[Not Available]	[Not Applicable]	2008	47	Core needle biopsy	[Not Applicable]	Other	total mastectomy with sentinel lymph node biopsy with tissue reconstruction	Negative	[Not Available]	[Not Applicable]	[Not Available]	[Not Available]	[Not Available]	[Not Available]	YES	13	1	[Not Available]	6th	T3	N1a	cM0 (i+)	Stage IIIA	[Not Available]	[Not Available]	Positive	[Not Available]	[Not Available]	[Not Available]	[Not Available]	[Not Available]	Positive
TCGA-BH-A0HY	844ad251-3ee4-42f6-ad00-59a7a1670eea	02/08/2011	NO	YES	-22179	FEMALE	Post (prior bilateral ovariectomy OR >12 mo since LMP with no prior hysterectomy)	WHITE	NOT HISPANIC OR LATINO	No	No	TUMOR FREE	Alive	868	[Not Applicable]	[Not Available]	[Not Available]	[Not Applicable]	2009	60	Core needle biopsy	[Not Applicable]	Other	Total mastectomy with left sentinel lymph node biospy	Negative	[Not Available]	[Not Applicable]	[Not Available]	[Not Available]	[Not Available]	[Not Available]	YES	3	0	[Not Available]	6th	T1c	N0	M0	Stage I	[Not Available]	[Not Available]	Positive	[Not Available]	[Not Available]	[Not Available]	[Not Available]	[Not Available]	Negative
TCGA-EW-A1PG	da286247-e8bb-4941-a2af-2453fe61cd02	18/05/2011	NO	YES	-19464	FEMALE	Post (prior bilateral ovariectomy OR >12 mo since LMP with no prior hysterectomy)	WHITE	HISPANIC OR LATINO	No	No	TUMOR FREE	Alive	876	[Not Applicable]	[Not Available]	[Not Available]	[Not Applicable]	2008	53	Core needle biopsy	[Not Applicable]	Modified Radical Mastectomy	[Not Available]	Negative	[Not Available]	[Not Applicable]	[Not Available]	Sentinel lymph node biopsy plus axillary dissection	[Not Available]	YES	YES	25	1	1	6th	T2	N1a	MX	Stage IIB	[Not Available]	[Not Available]	Positive	90-99%	3 Point Scale	3+	[Not Available]	[Not Available]	Positive
TCGA-AO-A03V	a6cb373a-1604-4e25-bd81-da6c3e4f06ee	09/01/2011	NO	YES	-15284	FEMALE	Peri (6-12 months since last menstrual period)	WHITE	NOT HISPANIC OR LATINO	No	No	TUMOR FREE	Alive	886	[Not Applicable]	[Not Available]	[Not Available]	[Not Applicable]	2008	41	Core needle biopsy	[Not Applicable]	Simple Mastectomy	[Not Available]	Negative	[Not Available]	[Not Applicable]	[Not Available]	Sentinel node biopsy alone	[Not Available]	YES	[Not Available]	2	0	0	6th	T1c	N0 (i-)	M0	Stage I	[Not Available]	[Not Available]	Positive	90-99%	[Not Available]	3+	[Not Available]	[Not Available]	Positive
TCGA-E2-A14T	e0929c47-cff3-4518-a188-8764af01073a	06/04/2011	NO	YES	-19237	FEMALE	Post (prior bilateral ovariectomy OR >12 mo since LMP with no prior hysterectomy)	WHITE	NOT HISPANIC OR LATINO	No	No	TUMOR FREE	Alive	890	[Not Applicable]	[Not Available]	[Not Available]	[Not Applicable]	2008	52	Tumor resection	[Not Applicable]	Simple Mastectomy	[Not Available]	Negative	[Not Available]	[Not Applicable]	[Not Available]	Sentinel node biopsy alone	[Not Available]	NO	YES	7	0	[Not Available]	6th	T2	N0	M0	Stage IIA	[Not Available]	[Not Available]	Positive	[Not Available]	[Not Available]	[Not Available]	Allred score = 8	Allred score 5+3 = 8	Positive
TCGA-AR-A0TV	6439621e-da61-4723-91cc-c5d87d0a4abc	10/03/2011	NO	YES	-24279	FEMALE	Post (prior bilateral ovariectomy OR >12 mo since LMP with no prior hysterectomy)	[Not Available]	[Not Available]	No	No	TUMOR FREE	Alive	905	[Not Applicable]	[Not Available]	[Not Available]	[Not Applicable]	2005	66	Core needle biopsy	[Not Applicable]	Simple Mastectomy	[Not Available]	Negative	[Not Available]	[Not Applicable]	[Not Available]	Sentinel lymph node biopsy plus axillary dissection	[Not Available]	YES	[Not Available]	3	0	[Not Available]	6th	T2	N0	M0	Stage IIA	[Not Available]	[Not Available]	Positive	90-99%	[Not Available]	[Not Available]	[Not Available]	[Not Available]	Positive
TCGA-E2-A1B4	dbb2da92-99dd-400c-bc05-e87d7273656c	25/04/2011	NO	YES	-27241	FEMALE	Post (prior bilateral ovariectomy OR >12 mo since LMP with no prior hysterectomy)	WHITE	NOT HISPANIC OR LATINO	No	No	TUMOR FREE	Alive	911	[Not Applicable]	[Not Available]	[Not Available]	[Not Applicable]	2008	74	Tumor resection	[Not Applicable]	Lumpectomy	[Not Available]	Negative	[Not Available]	[Not Applicable]	[Not Available]	Sentinel node biopsy alone	[Not Available]	NO	YES	4	3	[Not Available]	6th	T1c	N2a	M0	Stage IIIA	[Not Available]	[Not Available]	Positive	[Not Available]	[Not Available]	[Not Available]	Allred score = 8	Allred score 5+3 = 8	Positive
TCGA-A8-A09K	6f959c92-b79f-4f84-9ee5-d07d3212d52d	27/05/2011	NO	YES	-24960	FEMALE	Post (prior bilateral ovariectomy OR >12 mo since LMP with no prior hysterectomy)	[Not Available]	[Not Available]	Yes	Yes	TUMOR FREE	Alive	912	[Not Applicable]	[Not Available]	[Not Available]	[Not Applicable]	2008	68	[Not Available]	[Not Applicable]	Other	Surgical resection	Negative	[Not Available]	[Not Applicable]	[Not Available]	[Not Available]	[Not Available]	[Not Available]	[Not Available]	[Not Available]	[Not Available]	[Not Available]	6th	T1c	N1	M0	Stage IIA	[Not Available]	[Not Available]	Positive	[Not Available]	[Not Available]	[Not Available]	[Not Available]	[Not Available]	Positive
TCGA-BH-A0GY	7d9d3522-ec3b-4efe-8c8e-c0e675276ef5	10/11/2010	NO	YES	-24493	FEMALE	Post (prior bilateral ovariectomy OR >12 mo since LMP with no prior hysterectomy)	WHITE	[Not Available]	No	No	TUMOR FREE	Alive	917	[Not Applicable]	[Not Available]	[Not Available]	[Not Applicable]	2008	67	Core needle biopsy	[Not Applicable]	Lumpectomy	[Not Available]	Negative	[Not Evaluated]	[Not Applicable]	[Not Available]	Sentinel lymph node biopsy plus axillary dissection	[Not Available]	NO	[Not Available]	26	3	[Not Available]	[Not Available]	T2	N1	M0	Stage IIA	[Not Available]	[Not Available]	Positive	40-49%	[Not Available]	2+	H-Score	H-Score 150	Positive
TCGA-EW-A1P1	f2e28af9-c40e-41c4-9e82-205cca38f26a	27/05/2011	NO	YES	-24923	FEMALE	Post (prior bilateral ovariectomy OR >12 mo since LMP with no prior hysterectomy)	WHITE	HISPANIC OR LATINO	No	No	WITH TUMOR	Alive	920	[Not Applicable]	[Not Available]	[Not Available]	[Not Applicable]	2008	68	Core needle biopsy	[Not Applicable]	Lumpectomy	[Not Available]	Negative	[Not Available]	[Not Applicable]	[Not Available]	Sentinel lymph node biopsy plus axillary dissection	[Not Available]	NO	YES	32	11	[Not Available]	6th	T2	N3b	MX	Stage IIIC	Lung	[Not Available]	Negative	<10%	3 Point Scale	[Not Available]	[Not Available]	[Not Available]	Negative
TCGA-A2-A1FX	ac6d3ba9-f84f-4657-aa85-4d66fb7c09da	12/05/2011	NO	YES	-22344	FEMALE	Post (prior bilateral ovariectomy OR >12 mo since LMP with no prior hysterectomy)	WHITE	NOT HISPANIC OR LATINO	No	No	TUMOR FREE	Alive	935	[Not Applicable]	[Not Available]	[Not Available]	[Not Applicable]	2008	61	Core needle biopsy	[Not Applicable]	Lumpectomy	[Not Available]	Positive	Mastectomy NOS	[Not Applicable]	Negative	Sentinel lymph node biopsy plus axillary dissection	[Not Available]	NO	YES	24	6	[Not Available]	6th	T3	N2a	M0	Stage IIIA	[Not Available]	[Not Available]	Positive	70-79%	[Not Available]	[Not Available]	[Not Available]	[Not Available]	Positive
TCGA-EW-A1OZ	8f912a40-3251-4e1f-ae65-1f93d71f9881	11/05/2011	NO	YES	-20664	FEMALE	Post (prior bilateral ovariectomy OR >12 mo since LMP with no prior hysterectomy)	BLACK OR AFRICAN AMERICAN	NOT HISPANIC OR LATINO	No	No	TUMOR FREE	Alive	941	[Not Applicable]	[Not Available]	[Not Available]	[Not Applicable]	2008	56	Core needle biopsy	[Not Applicable]	Other	total mastectomy	Negative	[Not Available]	[Not Applicable]	[Not Available]	Sentinel node biopsy alone	[Not Available]	YES	YES	4	0	0	6th	T2	N0 (i-)	M0	Stage IIA	[Not Available]	[Not Available]	Positive	90-99%	3 Point Scale	3+	[Not Available]	[Not Available]	Negative
TCGA-A8-A08O	5f5964a8-8e07-4620-98f0-93d162dbc31e	27/05/2011	NO	YES	-16681	FEMALE	Pre (<6 months since LMP AND no prior bilateral ovariectomy AND not on estrogen replacement)	[Not Available]	[Not Available]	No	No	WITH TUMOR	Alive	943	[Not Applicable]	[Not Available]	[Not Available]	[Not Applicable]	2008	45	[Not Available]	[Not Applicable]	Other	Surgical Resection	Positive	[Not Available]	[Not Applicable]	[Not Available]	[Not Available]	[Not Available]	[Not Available]	[Not Available]	[Not Available]	[Not Available]	[Not Available]	6th	T2	N3a	M1	Stage IV	[Not Available]	[Not Available]	Positive	[Not Available]	[Not Available]	[Not Available]	[Not Available]	[Not Available]	Positive
TCGA-A8-A08P	f947d67f-4aa2-4eb9-977e-21a5ae563613	27/05/2011	NO	YES	-25598	FEMALE	Post (prior bilateral ovariectomy OR >12 mo since LMP with no prior hysterectomy)	[Not Available]	[Not Available]	No	No	TUMOR FREE	Alive	943	[Not Applicable]	[Not Available]	[Not Available]	[Not Applicable]	2008	70	[Not Available]	[Not Applicable]	Other	Surgical Resection	Negative	[Not Available]	[Not Applicable]	[Not Available]	[Not Available]	[Not Available]	[Not Available]	[Not Available]	[Not Available]	[Not Available]	[Not Available]	6th	T2	N2a	M0	Stage IIIA	[Not Available]	[Not Available]	Positive	[Not Available]	[Not Available]	[Not Available]	[Not Available]	[Not Available]	Positive
TCGA-A8-A09E	dfefb76a-ec6b-4cd2-9d45-2e1e4befc7ea	27/05/2011	NO	YES	-26724	FEMALE	Post (prior bilateral ovariectomy OR >12 mo since LMP with no prior hysterectomy)	[Not Available]	[Not Available]	Yes	Yes	WITH TUMOR	Alive	943	[Not Applicable]	[Not Available]	[Not Available]	[Not Applicable]	2008	73	[Not Available]	[Not Applicable]	Other	Surgical resection	Positive	[Not Available]	[Not Applicable]	[Not Available]	[Not Available]	[Not Available]	[Not Available]	[Not Available]	[Not Available]	[Not Available]	[Not Available]	6th	T4b	N1a	M0	Stage IIIB	[Not Available]	[Not Available]	Positive	[Not Available]	[Not Available]	[Not Available]	[Not Available]	[Not Available]	Positive
TCGA-BH-A0EE	ca76c6fc-ff30-4833-884d-3a94fe53ff17	09/11/2010	NO	YES	-24850	FEMALE	Post (prior bilateral ovariectomy OR >12 mo since LMP with no prior hysterectomy)	WHITE	[Not Available]	No	No	TUMOR FREE	Alive	943	[Not Applicable]	[Not Available]	[Not Available]	[Not Applicable]	2007	68	Core needle biopsy	[Not Applicable]	Simple Mastectomy	[Not Available]	Negative	[Not Available]	[Not Applicable]	[Not Available]	Sentinel node biopsy alone	[Not Available]	NO	[Not Available]	1	0	[Not Available]	[Not Available]	T3	N0 (i-)	M0	Stage IIB	[Not Available]	[Not Available]	Negative	[Not Available]	[Not Available]	0	[Not Available]	[Not Available]	Negative
TCGA-OL-A66L	AF0ACAA9-A61C-4E57-BC0D-453AD5BF193A	11/06/2013	NO	YES	-26186	FEMALE	Post (prior bilateral ovariectomy OR >12 mo since LMP with no prior hysterectomy)	BLACK OR AFRICAN AMERICAN	NOT HISPANIC OR LATINO	No	No	TUMOR FREE	Alive	945	[Not Applicable]	YES	NO	[Not Applicable]	2010	71	Core needle biopsy	[Not Applicable]	Lumpectomy	[Not Available]	Negative	[Not Available]	[Not Applicable]	[Not Available]	[Not Available]	[Not Available]	[Not Available]	YES	2	[Not Available]	[Not Available]	7th	T1c	N0	MX	Stage IA	[Not Available]	[Not Available]	Positive	90-99%	[Not Available]	[Not Available]	[Not Available]	[Not Available]	Positive
TCGA-BH-A0DE	7f0bbba1-9bc3-45db-bdda-eb3319bb15d2	11/08/2011	NO	YES	-22656	FEMALE	Post (prior bilateral ovariectomy OR >12 mo since LMP with no prior hysterectomy)	WHITE	NOT HISPANIC OR LATINO	No	No	TUMOR FREE	Alive	948	[Not Applicable]	[Not Available]	[Not Available]	[Not Applicable]	2007	62	Core needle biopsy	[Not Applicable]	Other	Segmental mastectomy with sentinel lymph node biopsy	Negative	[Not Available]	[Not Applicable]	[Not Available]	[Not Available]	[Not Available]	[Not Available]	YES	2	0	[Not Available]	6th	T2	N0	M0	Stage IIA	[Not Available]	[Not Available]	Positive	[Not Available]	[Not Available]	[Not Available]	[Not Available]	[Not Available]	Positive
TCGA-EW-A6SC	97862B8E-9F76-4B19-A865-156A9C00FB1E	12/03/2015	[Not Available]	[Not Available]	-21918	FEMALE	[Not Available]	BLACK OR AFRICAN AMERICAN	NOT HISPANIC OR LATINO	No	No	TUMOR FREE	Alive	952	[Not Applicable]	YES	YES	[Not Applicable]	2012	60	Core needle biopsy	[Not Applicable]	Lumpectomy	[Not Available]	Negative	[Not Available]	[Not Applicable]	[Not Available]	Sentinel node biopsy alone	[Not Available]	YES	YES	2	0	0	7th	T2	N0	M0	Stage IIA	[Not Available]	[Not Available]	Positive	50-59%	[Not Available]	[Not Available]	[Not Available]	[Not Available]	Positive
TCGA-E2-A1IF	718db047-9f32-48c4-98c9-515218441bca	28/04/2011	NO	YES	-27341	FEMALE	Post (prior bilateral ovariectomy OR >12 mo since LMP with no prior hysterectomy)	WHITE	NOT HISPANIC OR LATINO	No	No	TUMOR FREE	Alive	956	[Not Applicable]	[Not Available]	[Not Available]	[Not Applicable]	2008	74	Tumor resection	[Not Applicable]	Lumpectomy	[Not Available]	Negative	[Not Available]	[Not Applicable]	[Not Available]	Sentinel node biopsy alone	[Not Available]	NO	YES	4	0	[Not Available]	6th	T1c	N0	M0	Stage I	[Not Available]	[Not Available]	Positive	[Not Available]	[Not Available]	[Not Available]	allred scrore = 8	allred score 5+3=8	Positive
TCGA-E2-A1LB	fa176764-a76f-44c7-b97a-cd6d21e052be	07/06/2011	NO	YES	-15283	FEMALE	Pre (<6 months since LMP AND no prior bilateral ovariectomy AND not on estrogen replacement)	BLACK OR AFRICAN AMERICAN	NOT HISPANIC OR LATINO	No	No	TUMOR FREE	Alive	972	[Not Applicable]	[Not Available]	[Not Available]	[Not Applicable]	2008	41	Tumor resection	[Not Applicable]	Lumpectomy	[Not Available]	Negative	[Not Available]	[Not Applicable]	[Not Available]	Axillary lymph node dissection alone	[Not Available]	NO	YES	25	2	[Not Available]	6th	T2	N1	M0	Stage IIB	[Not Available]	[Not Available]	Negative	[Not Available]	[Not Available]	[Not Available]	Allred score = 0	Allred score 0+0 = 0	Negative
TCGA-A2-A3XZ	FE7F74B8-20F4-4471-91DC-4CCA8C68E5C0	21/08/2012	NO	YES	-16978	FEMALE	Pre (<6 months since LMP AND no prior bilateral ovariectomy AND not on estrogen replacement)	BLACK OR AFRICAN AMERICAN	NOT HISPANIC OR LATINO	No	No	TUMOR FREE	Alive	973	[Not Applicable]	NO	YES	[Not Applicable]	2009	46	Core needle biopsy	[Not Applicable]	Simple Mastectomy	[Not Available]	Negative	[Not Available]	[Not Applicable]	[Not Available]	Sentinel node biopsy alone	[Not Available]	YES	YES	3	0	0	6th	T1c	N0	M0	Stage I	[Not Available]	[Not Available]	Negative	[Not Available]	[Not Available]	[Not Available]	[Not Available]	[Not Available]	Negative
TCGA-BH-A0BC	327a2395-85c8-42e1-9638-8e037a1723ed	04/11/2010	NO	YES	-21949	FEMALE	Post (prior bilateral ovariectomy OR >12 mo since LMP with no prior hysterectomy)	WHITE	[Not Available]	No	No	TUMOR FREE	Alive	974	[Not Applicable]	[Not Available]	[Not Available]	[Not Applicable]	2007	60	Core needle biopsy	[Not Applicable]	Lumpectomy	[Not Available]	Negative	[Not Available]	[Not Applicable]	[Not Available]	Sentinel lymph node biopsy plus axillary dissection	[Not Available]	NO	[Not Available]	18	12	[Not Available]	[Not Available]	T2	N3	M0	Stage IIIC	[Not Available]	[Not Available]	Positive	90-99%	[Not Available]	3+	[Not Available]	[Not Available]	Positive
TCGA-E2-A14Q	303a1d77-a37a-4966-a4a4-9981d99ba1b4	31/03/2011	NO	YES	-18507	FEMALE	Pre (<6 months since LMP AND no prior bilateral ovariectomy AND not on estrogen replacement)	WHITE	NOT HISPANIC OR LATINO	No	No	TUMOR FREE	Alive	974	[Not Applicable]	[Not Available]	[Not Available]	[Not Applicable]	2008	50	Tumor resection	[Not Applicable]	Lumpectomy	[Not Available]	Negative	[Not Available]	[Not Applicable]	[Not Available]	Sentinel lymph node biopsy plus axillary dissection	[Not Available]	NO	YES	7	1	[Not Available]	6th	T2	N1mi	M0	Stage IIA	[Not Available]	[Not Available]	Positive	[Not Available]	[Not Available]	[Not Available]	Allred score = 8	Allred score 5+3 = 8	Positive
TCGA-GM-A3XG	6F0FD68F-ED6A-4C9E-BE02-C97BA4950F76	01/10/2012	NO	YES	-16948	FEMALE	Pre (<6 months since LMP AND no prior bilateral ovariectomy AND not on estrogen replacement)	WHITE	NOT HISPANIC OR LATINO	No	No	TUMOR FREE	Alive	982	[Not Applicable]	YES	YES	[Not Applicable]	2009	46	Core needle biopsy	[Not Applicable]	Modified Radical Mastectomy	[Not Available]	Negative	[Not Available]	[Not Applicable]	[Not Available]	Sentinel lymph node biopsy plus axillary dissection	[Not Available]	YES	YES	26	3	0	6th	T3	N1a	M0	Stage IIIA	[Not Available]	[Not Available]	Positive	90-99%	[Not Available]	[Not Available]	[Not Available]	[Not Available]	Positive
TCGA-E2-A1IE	2d0d7ff4-7866-4ae1-9cf1-a3c7f4cbe48d	26/04/2011	NO	YES	-22510	FEMALE	Post (prior bilateral ovariectomy OR >12 mo since LMP with no prior hysterectomy)	WHITE	NOT HISPANIC OR LATINO	No	No	TUMOR FREE	Alive	983	[Not Applicable]	[Not Available]	[Not Available]	[Not Applicable]	2008	61	Tumor resection	[Not Applicable]	Lumpectomy	[Not Available]	Negative	[Not Available]	[Not Applicable]	[Not Available]	Sentinel node biopsy alone	[Not Available]	NO	YES	3	1	[Not Available]	6th	T2	N1	M0	Stage IIB	[Not Available]	[Not Available]	Positive	[Not Available]	[Not Available]	[Not Available]	allred score = 8	allred score 5 + 3 = 8	Positive
TCGA-EW-A1P3	1ff85ada-3cdd-4afb-b311-2c7befb52702	10/06/2011	NO	YES	-17637	FEMALE	Pre (<6 months since LMP AND no prior bilateral ovariectomy AND not on estrogen replacement)	WHITE	NOT HISPANIC OR LATINO	Yes	No	TUMOR FREE	Alive	987	[Not Applicable]	[Not Available]	[Not Available]	[Not Applicable]	2008	48	Core needle biopsy	[Not Applicable]	Simple Mastectomy	[Not Available]	Negative	[Not Available]	[Not Applicable]	[Not Available]	Other (specify)	SN+1 non sentinel node	YES	YES	4	0	0	6th	T2	N0	MX	Stage IIA	[Not Available]	[Not Available]	Positive	90-99%	3 Point Scale	3+	[Not Available]	[Not Available]	Positive
TCGA-A2-A0ES	a2934508-3daf-49e2-b14f-ed9b7693f96f	25/01/2011	NO	YES	-19160	FEMALE	Post (prior bilateral ovariectomy OR >12 mo since LMP with no prior hysterectomy)	WHITE	NOT HISPANIC OR LATINO	No	No	TUMOR FREE	Alive	1001	[Not Applicable]	[Not Available]	[Not Available]	[Not Applicable]	2008	52	Core needle biopsy	[Not Applicable]	Simple Mastectomy	[Not Available]	Negative	[Not Available]	[Not Applicable]	[Not Available]	Sentinel node biopsy alone	[Not Available]	YES	[Not Available]	1	0	0	6th	T2	N0 (i-)	M0	Stage IIA	[Not Available]	[Not Available]	Positive	60-69%	[Not Available]	[Not Available]	[Not Available]	[Not Available]	Positive
TCGA-A8-A07B	b43e41af-1d82-4b5f-b8f1-add0510e6b86	27/05/2011	NO	YES	-25475	FEMALE	Post (prior bilateral ovariectomy OR >12 mo since LMP with no prior hysterectomy)	[Not Available]	[Not Available]	No	No	TUMOR FREE	Alive	1004	[Not Applicable]	[Not Available]	[Not Available]	[Not Applicable]	2007	69	[Not Available]	[Not Applicable]	Other	Surgical Resection	Negative	[Not Available]	[Not Applicable]	[Not Available]	[Not Available]	[Not Available]	[Not Available]	[Not Available]	[Not Available]	[Not Available]	[Not Available]	6th	T2	N0	M0	Stage IIA	[Not Available]	[Not Available]	Positive	[Not Available]	[Not Available]	[Not Available]	[Not Available]	[Not Available]	Positive
TCGA-A8-A09I	1557183c-aedd-4df6-b98a-3654667f7b69	27/05/2011	NO	YES	-30711	FEMALE	Post (prior bilateral ovariectomy OR >12 mo since LMP with no prior hysterectomy)	[Not Available]	[Not Available]	Yes	No	TUMOR FREE	Alive	1006	[Not Applicable]	[Not Available]	[Not Available]	[Not Applicable]	2008	84	[Not Available]	[Not Applicable]	Other	Surgical Resection	Negative	[Not Available]	[Not Applicable]	[Not Available]	[Not Available]	[Not Available]	[Not Available]	[Not Available]	[Not Available]	[Not Available]	[Not Available]	6th	T2	N0	M0	Stage IIA	[Not Available]	[Not Available]	Positive	[Not Available]	[Not Available]	[Not Available]	[Not Available]	[Not Available]	Positive
TCGA-EW-A6SD	42378DBC-A123-4CF9-8502-165E89FDA271	14/03/2015	YES	NO	-12006	FEMALE	[Not Available]	BLACK OR AFRICAN AMERICAN	HISPANIC OR LATINO	No	No	TUMOR FREE	Alive	1010	[Not Applicable]	YES	YES	[Not Applicable]	2012	32	Core needle biopsy	[Not Applicable]	Lumpectomy	[Not Available]	Negative	[Not Available]	[Not Applicable]	[Not Available]	[Not Available]	[Not Available]	[Not Available]	YES	31	2	0	7th	T2	N1a	M0	Stage IIB	[Not Available]	[Not Available]	Negative	<10%	[Not Available]	[Not Available]	[Not Available]	[Not Available]	Negative
TCGA-E2-A1LL	2a84997d-ccee-4f46-bea2-752534f26416	03/06/2011	NO	YES	-27028	FEMALE	Post (prior bilateral ovariectomy OR >12 mo since LMP with no prior hysterectomy)	BLACK OR AFRICAN AMERICAN	NOT HISPANIC OR LATINO	No	No	TUMOR FREE	Alive	1014	[Not Applicable]	[Not Available]	[Not Available]	[Not Applicable]	2008	73	Tumor resection	[Not Applicable]	Simple Mastectomy	[Not Available]	Negative	[Not Available]	[Not Applicable]	[Not Available]	Axillary lymph node dissection alone	[Not Available]	NO	YES	44	5	[Not Available]	6th	T3	N2a	MX	Stage IIIA	[Not Available]	[Not Available]	Negative	[Not Available]	[Not Available]	[Not Available]	Allred score = 0	Allred score 0+0 = 0	Negative
TCGA-E2-A1L8	eebad74f-5961-4e91-b0eb-157a2f6f952b	07/06/2011	NO	YES	-19187	FEMALE	Post (prior bilateral ovariectomy OR >12 mo since LMP with no prior hysterectomy)	BLACK OR AFRICAN AMERICAN	NOT HISPANIC OR LATINO	Yes	No	TUMOR FREE	Alive	1015	[Not Applicable]	[Not Available]	[Not Available]	[Not Applicable]	2008	52	Tumor resection	[Not Applicable]	Simple Mastectomy	[Not Available]	Negative	[Not Available]	[Not Applicable]	[Not Available]	Sentinel lymph node biopsy plus axillary dissection	[Not Available]	NO	YES	13	2	[Not Available]	6th	T2	N1a	M0	Stage IIB	[Not Available]	[Not Available]	Positive	[Not Available]	[Not Available]	[Not Available]	allred score = 8	allred score 5 + 3 = 8	Positive
TCGA-A8-A08X	f5539207-6534-4edc-a5a5-7666b5d16ba4	27/05/2011	NO	YES	-15705	FEMALE	Pre (<6 months since LMP AND no prior bilateral ovariectomy AND not on estrogen replacement)	[Not Available]	[Not Available]	No	No	TUMOR FREE	Alive	1034	[Not Applicable]	[Not Available]	[Not Available]	[Not Applicable]	2007	43	[Not Available]	[Not Applicable]	Other	Surgical Resection	Negative	[Not Available]	[Not Applicable]	[Not Available]	[Not Available]	[Not Available]	[Not Available]	[Not Available]	[Not Available]	[Not Available]	[Not Available]	6th	T4d	N3a	M0	Stage IIIC	[Not Available]	[Not Available]	Negative	[Not Available]	[Not Available]	[Not Available]	[Not Available]	[Not Available]	Negative
TCGA-AR-A255	e8f3cc64-5e15-4f4d-b73e-5c9b250a664c	31/08/2011	NO	YES	-22809	FEMALE	Post (prior bilateral ovariectomy OR >12 mo since LMP with no prior hysterectomy)	WHITE	NOT HISPANIC OR LATINO	No	No	[Not Available]	Alive	1059	[Not Applicable]	[Not Available]	[Not Available]	[Not Applicable]	2007	62	Core needle biopsy	[Not Applicable]	Other	Wide local excision	Negative	[Not Available]	[Not Applicable]	[Not Available]	Sentinel lymph node biopsy plus axillary dissection	[Not Available]	YES	YES	2	0	[Not Available]	6th	T1	N0	M0	Stage I	[Not Available]	[Not Available]	Positive	[Not Available]	[Not Available]	[Not Available]	[Not Available]	[Not Available]	Positive
TCGA-AR-A1AW	a12fd22a-7f84-4b6e-b6d8-012e38eb73d7	14/06/2011	NO	YES	-23855	FEMALE	Post (prior bilateral ovariectomy OR >12 mo since LMP with no prior hysterectomy)	WHITE	NOT HISPANIC OR LATINO	No	No	[Not Available]	Alive	1072	[Not Applicable]	[Not Available]	[Not Available]	[Not Applicable]	2007	65	Incisional Biopsy	[Not Applicable]	Lumpectomy	[Not Available]	Negative	[Not Available]	[Not Applicable]	[Not Available]	Sentinel lymph node biopsy plus axillary dissection	[Not Available]	YES	YES	1	0	[Not Available]	6th	T2	N0	M0	Stage IIA	[Not Available]	[Not Available]	Positive	70-79%	[Not Available]	[Not Available]	[Not Available]	[Not Available]	Positive
TCGA-BH-A0H5	cab38ea8-4555-413c-b81e-4621aac4ef85	12/08/2011	NO	YES	-16719	FEMALE	Post (prior bilateral ovariectomy OR >12 mo since LMP with no prior hysterectomy)	WHITE	NOT HISPANIC OR LATINO	No	No	TUMOR FREE	Alive	1080	[Not Applicable]	[Not Available]	[Not Available]	[Not Applicable]	2008	45	Core needle biopsy	[Not Applicable]	Other	Right total mastectomy with lymph node left axillary lymph node excision	Negative	[Not Available]	[Not Applicable]	[Not Available]	[Not Available]	[Not Available]	[Not Available]	YES	1	0	[Not Available]	6th	T1c	N0 (i-)	M0	Stage I	[Not Available]	[Not Available]	Positive	[Not Available]	[Not Available]	[Not Available]	[Not Available]	[Not Available]	Positive
TCGA-EW-A1IX	e8614b7d-132e-4b4e-b1ae-df8bb4f2d4d4	10/06/2011	NO	YES	-17597	FEMALE	Peri (6-12 months since last menstrual period)	ASIAN	HISPANIC OR LATINO	No	No	TUMOR FREE	Alive	1082	[Not Applicable]	[Not Available]	[Not Available]	Invasive tubulolobular carcinoma	2008	48	Core needle biopsy	[Not Applicable]	Other	total mastectomy	Negative	[Not Available]	[Not Applicable]	[Not Available]	Sentinel lymph node biopsy plus axillary dissection	[Not Available]	YES	YES	27	1	1	6th	T1b	N1a	MX	Stage IIA	[Not Available]	[Not Available]	Positive	90-99%	3 Point Scale	3+	[Not Available]	[Not Available]	Positive
TCGA-BH-A0BO	26573441-eedb-4364-966c-e7f803deef19	09/08/2011	NO	YES	-19767	FEMALE	Pre (<6 months since LMP AND no prior bilateral ovariectomy AND not on estrogen replacement)	WHITE	NOT HISPANIC OR LATINO	No	No	TUMOR FREE	Alive	1085	[Not Applicable]	[Not Available]	[Not Available]	[Not Applicable]	2007	54	Core needle biopsy	[Not Applicable]	Other	Segmental mastectomy with sentinel lymph node biopsy	Negative	[Not Available]	[Not Applicable]	[Not Available]	[Not Available]	[Not Available]	[Not Available]	YES	3	0	[Not Available]	6th	T1b	N0	M0	Stage I	[Not Available]	[Not Available]	Positive	[Not Available]	[Not Available]	[Not Available]	[Not Available]	[Not Available]	Positive
TCGA-AR-A1AX	f72c1d69-da35-459f-8542-59bfd6c09c23	14/06/2011	NO	YES	-23507	FEMALE	Post (prior bilateral ovariectomy OR >12 mo since LMP with no prior hysterectomy)	WHITE	NOT HISPANIC OR LATINO	No	No	[Not Available]	Alive	1103	[Not Applicable]	[Not Available]	[Not Available]	[Not Applicable]	2007	64	Core needle biopsy	[Not Applicable]	Other	Wide local excision	Negative	[Not Available]	[Not Applicable]	[Not Available]	Sentinel lymph node biopsy plus axillary dissection	[Not Available]	YES	YES	8	0	[Not Available]	6th	T1	N0	M0	Stage I	[Not Available]	[Not Available]	Positive	[Not Available]	[Not Available]	[Not Available]	[Not Available]	[Not Available]	Positive
TCGA-BH-A0BM	c2aeee6c-ba10-4cf9-b560-c739580f7bf3	08/11/2010	NO	YES	-20049	FEMALE	Post (prior bilateral ovariectomy OR >12 mo since LMP with no prior hysterectomy)	WHITE	[Not Available]	No	No	TUMOR FREE	Alive	1117	[Not Applicable]	[Not Available]	[Not Available]	[Not Applicable]	2007	54	Core needle biopsy	[Not Applicable]	Lumpectomy	[Not Available]	Negative	[Not Available]	[Not Applicable]	[Not Available]	Sentinel lymph node biopsy plus axillary dissection	[Not Available]	NO	[Not Available]	24	3	[Not Available]	6th	T2	N1a	M0	Stage IIB	[Not Available]	[Not Available]	Positive	[Not Available]	[Not Available]	3+	[Not Available]	[Not Available]	Negative
TCGA-EW-A2FR	AF97E043-88CB-4F99-8F8B-9BCBCCCDF842	12/10/2011	NO	YES	-21628	FEMALE	Post (prior bilateral ovariectomy OR >12 mo since LMP with no prior hysterectomy)	BLACK OR AFRICAN AMERICAN	NOT HISPANIC OR LATINO	No	No	TUMOR FREE	Alive	1120	[Not Applicable]	[Not Available]	[Not Available]	[Not Applicable]	2008	59	Core needle biopsy	[Not Applicable]	Lumpectomy	[Not Available]	Negative	[Not Available]	[Not Applicable]	[Not Available]	Axillary lymph node dissection alone	[Not Available]	NO	YES	21	19	[Not Available]	6th	T1b	N3a	MX	Stage IIIC	[Not Available]	[Not Available]	Negative	<10%	3 Point Scale	1+	[Not Available]	[Not Available]	Negative
TCGA-BH-A0HQ	f31c21b6-0f7f-435b-9e24-97c909755c36	11/11/2010	NO	YES	-20719	FEMALE	Post (prior bilateral ovariectomy OR >12 mo since LMP with no prior hysterectomy)	WHITE	[Not Available]	No	No	TUMOR FREE	Alive	1121	[Not Applicable]	[Not Available]	[Not Available]	[Not Applicable]	2007	56	Core needle biopsy	[Not Applicable]	Lumpectomy	[Not Available]	Negative	[Not Evaluated]	[Not Applicable]	[Not Available]	Sentinel node biopsy alone	[Not Available]	YES	[Not Available]	4	0	[Not Available]	[Not Available]	T2	N0 (i+)	M0	Stage IIA	[Not Available]	[Not Available]	Positive	90-99%	[Not Available]	3+	[Not Available]	[Not Available]	Positive
TCGA-EW-A1P0	81e32f39-3aa0-468b-87ed-dd2eb6165ddf	10/05/2011	NO	YES	-20107	FEMALE	Post (prior bilateral ovariectomy OR >12 mo since LMP with no prior hysterectomy)	WHITE	NOT HISPANIC OR LATINO	No	No	WITH TUMOR	Alive	1121	[Not Applicable]	[Not Available]	[Not Available]	IDC+ mucinous carcinoma	2008	55	Core needle biopsy	[Not Applicable]	Modified Radical Mastectomy	[Not Available]	Negative	[Not Available]	[Not Applicable]	[Not Available]	Axillary lymph node dissection alone	[Not Available]	NO	YES	21	1	[Not Available]	6th	T2	N1b	MX	Stage IIB	[Not Available]	[Not Available]	Positive	90-99%	3 Point Scale	3+	[Not Available]	[Not Available]	Negative
TCGA-A8-A085	3c08aabd-d5b5-4bbe-857c-38a7527b2163	27/05/2011	NO	YES	-16377	MALE	[Not Available]	[Not Available]	[Not Available]	No	No	TUMOR FREE	Alive	1124	[Not Applicable]	[Not Available]	[Not Available]	[Not Applicable]	2008	44	[Not Available]	[Not Applicable]	Other	Surgical Resection	Negative	[Not Available]	[Not Applicable]	[Not Available]	[Not Available]	[Not Available]	[Not Available]	[Not Available]	[Not Available]	[Not Available]	[Not Available]	6th	T2	N1a	M0	Stage IIB	[Not Available]	[Not Available]	Positive	[Not Available]	[Not Available]	[Not Available]	[Not Available]	[Not Available]	Positive
TCGA-AC-A2FG	39CDA4C9-E1C8-44C2-BAB7-F5849C12F879	21/09/2011	NO	YES	-29211	FEMALE	Post (prior bilateral ovariectomy OR >12 mo since LMP with no prior hysterectomy)	WHITE	[Not Available]	No	No	TUMOR FREE	Alive	1125	[Not Applicable]	[Not Available]	[Not Available]	[Not Applicable]	2007	79	Core needle biopsy	[Not Applicable]	Modified Radical Mastectomy	[Not Available]	Negative	[Not Available]	[Not Applicable]	[Not Available]	Sentinel lymph node biopsy plus axillary dissection	[Not Available]	YES	YES	11	1	1	6th	T2	N1a	MX	Stage IIB	[Not Available]	[Not Available]	Positive	90-99%	[Not Available]	[Not Available]	[Not Available]	[Not Available]	Negative
TCGA-BH-A0BA	49dc3e68-6206-4f16-969f-a758cc7be8ed	04/11/2010	NO	YES	-18839	FEMALE	Pre (<6 months since LMP AND no prior bilateral ovariectomy AND not on estrogen replacement)	WHITE	[Not Available]	No	No	TUMOR FREE	Alive	1132	[Not Applicable]	[Not Available]	[Not Available]	Infiltrating ductal & lobular	2006	51	Core needle biopsy	[Not Applicable]	Modified Radical Mastectomy	[Not Available]	Negative	[Not Available]	[Not Applicable]	[Not Available]	Sentinel lymph node biopsy plus axillary dissection	[Not Available]	NO	[Not Available]	27	27	[Not Available]	[Not Available]	T3	N3a	M0	Stage IIIC	[Not Available]	[Not Available]	Positive	80-89%	[Not Available]	3+	[Not Available]	[Not Available]	Positive
TCGA-AR-A0TS	972447aa-4332-47e7-bddd-2eb699dbb664	08/03/2011	NO	YES	-17141	FEMALE	Pre (<6 months since LMP AND no prior bilateral ovariectomy AND not on estrogen replacement)	WHITE	NOT HISPANIC OR LATINO	No	No	[Not Available]	Alive	1138	[Not Applicable]	[Not Available]	[Not Available]	[Not Applicable]	2006	46	Core needle biopsy	[Not Applicable]	Lumpectomy	[Not Available]	Negative	[Not Available]	[Not Applicable]	[Not Available]	Sentinel lymph node biopsy plus axillary dissection	[Not Available]	YES	[Not Available]	16	2	[Not Available]	6th	T2	N1	M0	Stage IIB	[Not Available]	[Not Available]	Negative	[Not Available]	[Not Available]	[Not Available]	[Not Available]	[Not Available]	Negative
TCGA-BH-A0B1	b4e4fea2-b802-4a86-923e-3fcbd3c708fe	03/11/2010	NO	YES	-24315	FEMALE	Post (prior bilateral ovariectomy OR >12 mo since LMP with no prior hysterectomy)	WHITE	[Not Available]	No	No	TUMOR FREE	Alive	1148	[Not Applicable]	[Not Available]	[Not Available]	[Not Applicable]	2007	66	Core needle biopsy	[Not Applicable]	Modified Radical Mastectomy	[Not Available]	Negative	[Not Available]	[Not Applicable]	[Not Available]	Sentinel lymph node biopsy plus axillary dissection	[Not Available]	NO	[Not Available]	15	1	0	[Not Available]	T2	N1a	M0	Stage IIB	[Not Available]	[Not Available]	Positive	90-99%	[Not Available]	3+	[Not Available]	[Not Available]	Positive
TCGA-BH-A0H3	6cdc0d53-f813-4101-81e5-9bee68270536	11/08/2011	NO	YES	-17152	FEMALE	Pre (<6 months since LMP AND no prior bilateral ovariectomy AND not on estrogen replacement)	WHITE	NOT HISPANIC OR LATINO	No	No	TUMOR FREE	Alive	1149	[Not Applicable]	[Not Available]	[Not Available]	[Not Applicable]	2008	46	Core needle biopsy	[Not Applicable]	Other	Left segmental mastectomy with axillary lymph node dissection	Negative	[Not Available]	[Not Applicable]	[Not Available]	[Not Available]	[Not Available]	[Not Available]	YES	2	0	[Not Available]	6th	T1c	N0	M0	Stage I	[Not Available]	[Not Available]	Positive	[Not Available]	[Not Available]	[Not Available]	[Not Available]	[Not Available]	Positive
TCGA-AO-A0JB	3ea9412b-429e-4dcf-90cd-c53be06885a1	19/09/2010	NO	YES	-18561	FEMALE	Pre (<6 months since LMP AND no prior bilateral ovariectomy AND not on estrogen replacement)	WHITE	NOT HISPANIC OR LATINO	No	No	TUMOR FREE	Alive	1150	[Not Applicable]	[Not Available]	[Not Available]	[Not Applicable]	2007	50	Core needle biopsy	[Not Applicable]	Modified Radical Mastectomy	[Not Available]	Negative	[Not Available]	[Not Applicable]	[Not Available]	Axillary lymph node dissection alone	[Not Available]	NO	[Not Available]	14	1	0	[Not Available]	T3	N1a	M0	Stage IIIA	[Not Available]	[Not Available]	Positive	90-99%	[Not Available]	4+	[Not Available]	[Not Available]	Positive
TCGA-AR-A1AS	7d681cc6-689d-41c8-9e84-e13733089ec9	14/06/2011	NO	YES	-20028	FEMALE	Post (prior bilateral ovariectomy OR >12 mo since LMP with no prior hysterectomy)	ASIAN	[Not Available]	No	No	[Not Available]	Alive	1150	[Not Applicable]	[Not Available]	[Not Available]	[Not Applicable]	2007	54	Core needle biopsy	[Not Applicable]	Other	Wide local excision	Negative	[Not Available]	[Not Applicable]	[Not Available]	Axillary lymph node dissection alone	[Not Available]	[Not Available]	YES	17	1	[Not Available]	6th	T2	N1	M0	Stage IIB	[Not Available]	[Not Available]	Positive	70-79%	[Not Available]	[Not Available]	[Not Available]	[Not Available]	Positive
TCGA-A2-A0SY	dc696e3c-f448-468f-a576-f4429be0338a	12/11/2010	NO	YES	-22928	FEMALE	Post (prior bilateral ovariectomy OR >12 mo since LMP with no prior hysterectomy)	WHITE	NOT HISPANIC OR LATINO	No	No	TUMOR FREE	Alive	1154	[Not Applicable]	[Not Available]	[Not Available]	[Not Applicable]	2007	62	Core needle biopsy	[Not Applicable]	Modified Radical Mastectomy	[Not Available]	Negative	[Not Available]	[Not Applicable]	[Not Available]	Sentinel lymph node biopsy plus axillary dissection	[Not Available]	YES	[Not Available]	14	1	0	[Not Available]	T3	N1	M0	Stage IIIA	[Not Available]	[Not Available]	Positive	80-89%	[Not Available]	[Not Available]	[Not Available]	[Not Available]	Positive
TCGA-BH-A0DH	491b6364-1223-474f-816f-e248c8c841e2	08/11/2010	NO	YES	-23366	FEMALE	Post (prior bilateral ovariectomy OR >12 mo since LMP with no prior hysterectomy)	WHITE	[Not Available]	No	No	TUMOR FREE	Alive	1156	[Not Applicable]	[Not Available]	[Not Available]	[Not Applicable]	2007	63	Core needle biopsy	[Not Applicable]	Lumpectomy	[Not Available]	Positive	Mastectomy NOS	[Not Applicable]	Negative	Axillary lymph node dissection alone	[Not Available]	NO	[Not Available]	28	3	[Not Available]	[Not Available]	T2	N1a	M0	Stage IIB	[Not Available]	[Not Available]	Positive	90-99%	[Not Available]	3+	[Not Available]	[Not Available]	Positive
TCGA-A8-A0AD	af5453a9-cf1f-40de-aec4-0e0710908fb7	27/05/2011	NO	YES	-30407	FEMALE	Post (prior bilateral ovariectomy OR >12 mo since LMP with no prior hysterectomy)	[Not Available]	[Not Available]	No	No	TUMOR FREE	Alive	1157	[Not Applicable]	[Not Available]	[Not Available]	lobular/ductal	2007	83	[Not Available]	[Not Applicable]	Other	Surgical Resection	Negative	[Not Available]	[Not Applicable]	[Not Available]	[Not Available]	[Not Available]	[Not Available]	[Not Available]	[Not Available]	[Not Available]	[Not Available]	6th	T1c	N0	M0	Stage I	[Not Available]	[Not Available]	Positive	[Not Available]	[Not Available]	[Not Available]	[Not Available]	[Not Available]	Positive
TCGA-AC-A2BM	8159FF7B-89F4-411A-9B9C-491F1CB3EB34	12/09/2011	NO	YES	-15212	FEMALE	[Not Available]	BLACK OR AFRICAN AMERICAN	[Not Available]	No	No	TUMOR FREE	Alive	1162	[Not Applicable]	[Not Available]	[Not Available]	[Not Applicable]	2005	41	Tumor resection	[Not Applicable]	Modified Radical Mastectomy	[Not Available]	Negative	[Not Available]	[Not Applicable]	[Not Available]	Sentinel lymph node biopsy plus axillary dissection	[Not Available]	YES	YES	13	1	1	6th	T2	N1a	MX	Stage IIB	[Not Available]	[Not Available]	Positive	60-69%	[Not Available]	[Not Available]	[Not Available]	[Not Available]	Positive
TCGA-E2-A105	b0bcb829-cee0-4247-bb75-093a5bea89ee	11/02/2011	NO	YES	-28855	FEMALE	Post (prior bilateral ovariectomy OR >12 mo since LMP with no prior hysterectomy)	WHITE	NOT HISPANIC OR LATINO	No	No	TUMOR FREE	Alive	1163	[Not Applicable]	[Not Available]	[Not Available]	[Not Applicable]	2007	79	Core needle biopsy	[Not Applicable]	Lumpectomy	[Not Available]	Negative	[Not Available]	[Not Applicable]	[Not Available]	Sentinel node biopsy alone	[Not Available]	NO	[Not Available]	1	0	[Not Available]	6th	T2	N0 (i-)	M0	Stage IIA	[Not Available]	[Not Available]	Positive	[Not Available]	[Not Available]	[Not Available]	Allred score 5	Allred score 3 + 2 = 5	Positive
TCGA-BH-A0DT	74f31744-0aed-4633-beec-4e203315f0b7	11/08/2011	NO	YES	-15078	FEMALE	Pre (<6 months since LMP AND no prior bilateral ovariectomy AND not on estrogen replacement)	WHITE	[Not Available]	No	No	TUMOR FREE	Alive	1170	[Not Applicable]	[Not Available]	[Not Available]	[Not Applicable]	2007	41	Core needle biopsy	[Not Applicable]	Other	Total mastectomy with sentinel lymoh node biopsy	Negative	[Not Available]	[Not Applicable]	[Not Available]	[Not Available]	[Not Available]	[Not Available]	YES	18	1	[Not Available]	6th	T1c	N1a	M0	Stage IIA	[Not Available]	[Not Available]	Positive	[Not Available]	[Not Available]	[Not Available]	[Not Available]	[Not Available]	Positive
TCGA-AC-A2BK	6FA2A667-9C36-4526-8A58-1975E863A806	16/09/2011	NO	YES	-28625	FEMALE	Post (prior bilateral ovariectomy OR >12 mo since LMP with no prior hysterectomy)	BLACK OR AFRICAN AMERICAN	[Not Available]	No	No	TUMOR FREE	Alive	1172	[Not Applicable]	[Not Available]	[Not Available]	[Not Applicable]	2006	78	Core needle biopsy	[Not Applicable]	Modified Radical Mastectomy	[Not Available]	Negative	[Not Available]	[Not Applicable]	[Not Available]	Axillary lymph node dissection alone	[Not Available]	NO	YES	23	6	[Not Available]	6th	T2	N2a	MX	Stage IIIA	[Not Available]	[Not Available]	Negative	[Not Available]	[Not Available]	[Not Available]	[Not Available]	[Not Available]	Negative
TCGA-AO-A0JI	e17c565c-9857-4df3-a352-903b53093c85	07/12/2010	NO	YES	-20694	FEMALE	Post (prior bilateral ovariectomy OR >12 mo since LMP with no prior hysterectomy)	WHITE	NOT HISPANIC OR LATINO	No	No	TUMOR FREE	Alive	1172	[Not Applicable]	[Not Available]	[Not Available]	[Not Applicable]	2007	56	Core needle biopsy	[Not Applicable]	Modified Radical Mastectomy	[Not Available]	Negative	[Not Available]	[Not Applicable]	[Not Available]	Sentinel lymph node biopsy plus axillary dissection	[Not Available]	YES	[Not Available]	10	0	1	[Not Available]	T1c	N1	M0	Stage IIA	[Not Available]	[Not Available]	Positive	90-99%	[Not Available]	4+	[Not Available]	[Not Available]	Negative
TCGA-E2-A109	f0787165-6f58-4d67-b510-928eea2c4882	11/02/2011	NO	YES	-23521	FEMALE	Post (prior bilateral ovariectomy OR >12 mo since LMP with no prior hysterectomy)	WHITE	NOT HISPANIC OR LATINO	No	No	[Not Available]	Alive	1172	[Not Applicable]	[Not Available]	[Not Available]	[Not Applicable]	2007	64	Core needle biopsy	[Not Applicable]	Simple Mastectomy	[Not Available]	Negative	[Not Available]	[Not Applicable]	[Not Available]	Sentinel node biopsy alone	[Not Available]	NO	[Not Available]	6	0	[Not Available]	6th	T2	N0 (i-)	M0	Stage IIA	[Not Available]	[Not Available]	Positive	[Not Available]	[Not Available]	[Not Available]	Allred score 8	Allred score 5+3=8	Negative
TCGA-E2-A14O	fb356957-f620-4d99-b675-1355a1d9f932	31/03/2011	NO	YES	-27837	FEMALE	Post (prior bilateral ovariectomy OR >12 mo since LMP with no prior hysterectomy)	WHITE	NOT HISPANIC OR LATINO	No	No	TUMOR FREE	Alive	1173	[Not Applicable]	[Not Available]	[Not Available]	[Not Applicable]	2008	76	Tumor resection	[Not Applicable]	Modified Radical Mastectomy	[Not Available]	Negative	[Not Available]	[Not Applicable]	[Not Available]	Sentinel lymph node biopsy plus axillary dissection	[Not Available]	NO	YES	18	2	[Not Available]	6th	T3	N1a	M0	Stage IIIA	[Not Available]	[Not Available]	Positive	[Not Available]	[Not Available]	[Not Available]	Allred score = 8	Allred score 5+3 = 8	Positive
TCGA-EW-A2FS	D34471A1-B367-4F8A-B35A-C5901C4F5503	12/10/2011	NO	YES	-15302	FEMALE	Pre (<6 months since LMP AND no prior bilateral ovariectomy AND not on estrogen replacement)	BLACK OR AFRICAN AMERICAN	NOT HISPANIC OR LATINO	No	No	TUMOR FREE	Alive	1173	[Not Applicable]	[Not Available]	[Not Available]	[Not Applicable]	2008	41	Core needle biopsy	[Not Applicable]	Lumpectomy	[Not Available]	Negative	[Not Available]	[Not Applicable]	[Not Available]	Sentinel node biopsy alone	[Not Available]	YES	YES	8	1	[Not Available]	6th	T2	N1mi	MX	Stage IIB	[Not Available]	[Not Available]	Positive	90-99%	3 Point Scale	3+	[Not Available]	[Not Available]	Negative
TCGA-AC-A2FK	79126E88-9CF8-45FF-BF91-A98DA3B304D7	13/09/2011	NO	YES	-16627	FEMALE	[Not Available]	WHITE	HISPANIC OR LATINO	No	No	TUMOR FREE	Alive	1180	[Not Applicable]	[Not Available]	[Not Available]	[Not Applicable]	2006	45	Core needle biopsy	[Not Applicable]	Modified Radical Mastectomy	[Not Available]	Negative	[Not Available]	[Not Applicable]	[Not Available]	[Not Available]	[Not Available]	[Not Available]	YES	3	3	[Not Available]	6th	T2	N3a	M0	Stage IIIC	[Not Available]	[Not Available]	Positive	90-99%	[Not Available]	[Not Available]	[Not Available]	[Not Available]	Positive
TCGA-BH-A0AV	790ff5db-b7f3-4946-aaed-305f66b1dd6a	02/08/2011	NO	YES	-19314	FEMALE	[Not Available]	BLACK OR AFRICAN AMERICAN	[Not Available]	No	No	TUMOR FREE	Alive	1180	[Not Applicable]	[Not Available]	[Not Available]	[Not Applicable]	2008	52	Core needle biopsy	[Not Applicable]	Other	Segmental mastectomy with left axillary lymph node dissection	Negative	[Not Available]	[Not Applicable]	[Not Available]	[Not Available]	[Not Available]	[Not Available]	YES	2	0	[Not Available]	6th	T1c	N0	M0	Stage I	[Not Available]	[Not Available]	Negative	[Not Available]	[Not Available]	[Not Available]	[Not Available]	[Not Available]	Negative
TCGA-AO-A03T	dd6b64a8-d546-4fd1-bbbd-ac9703791cae	19/09/2010	NO	YES	-15540	FEMALE	Pre (<6 months since LMP AND no prior bilateral ovariectomy AND not on estrogen replacement)	WHITE	NOT HISPANIC OR LATINO	No	No	TUMOR FREE	Alive	1187	[Not Applicable]	[Not Available]	[Not Available]	[Not Applicable]	2007	42	Core needle biopsy	[Not Applicable]	Modified Radical Mastectomy	[Not Available]	Negative	[Not Available]	[Not Applicable]	[Not Available]	Sentinel lymph node biopsy plus axillary dissection	[Not Available]	NO	[Not Available]	12	2	[Not Available]	6th	T2	N1a	M0	Stage IIB	[Not Available]	[Not Available]	Positive	90-99%	[Not Available]	2+	[Not Available]	[Not Available]	Positive
TCGA-BH-A0B4	c710f4ab-fbd9-42ed-95d4-4e6d51207f38	04/11/2010	NO	YES	-23980	MALE	[Not Available]	WHITE	[Not Available]	No	No	TUMOR FREE	Alive	1191	[Not Applicable]	[Not Available]	[Not Available]	[Not Applicable]	2007	65	Core needle biopsy	[Not Applicable]	Modified Radical Mastectomy	[Not Available]	Negative	[Not Available]	[Not Applicable]	[Not Available]	Axillary lymph node dissection alone	[Not Available]	NO	[Not Available]	10	6	[Not Available]	[Not Available]	T2	N2	M0	Stage IIIA	[Not Available]	[Not Available]	Positive	80-89%	[Not Available]	3+	[Not Available]	[Not Available]	Positive
TCGA-A1-A0SN	0dc337fa-da8b-42c4-b9a7-fb76d81c161f	23/05/2011	NO	YES	-18401	FEMALE	Post (prior bilateral ovariectomy OR >12 mo since LMP with no prior hysterectomy)	WHITE	NOT HISPANIC OR LATINO	No	No	TUMOR FREE	Alive	1196	[Not Applicable]	[Not Available]	[Not Available]	[Not Applicable]	2007	50	Core needle biopsy	[Not Applicable]	Lumpectomy	[Not Available]	Negative	[Not Available]	[Not Applicable]	[Not Available]	Sentinel lymph node biopsy plus axillary dissection	[Not Available]	[Not Available]	YES	13	4	[Not Available]	6th	T1c	N1	MX	Stage IIA	[Not Available]	[Not Available]	Positive	90-99%	[Not Available]	[Not Available]	[Not Available]	[Not Available]	Positive
TCGA-BH-A0B3	18eb4dfc-556f-4bf3-a411-4780209ed1e0	03/11/2010	NO	YES	-19479	FEMALE	Post (prior bilateral ovariectomy OR >12 mo since LMP with no prior hysterectomy)	WHITE	[Not Available]	No	No	TUMOR FREE	Alive	1203	[Not Applicable]	[Not Available]	[Not Available]	[Not Applicable]	2007	53	Core needle biopsy	[Not Applicable]	Lumpectomy	[Not Available]	Negative	[Not Available]	[Not Applicable]	[Not Available]	Sentinel lymph node biopsy plus axillary dissection	[Not Available]	NO	[Not Available]	29	2	[Not Available]	[Not Available]	T2	N1a	M0	Stage IIB	[Not Available]	[Not Available]	Negative	[Not Available]	[Not Available]	0	[Not Available]	[Not Available]	Negative
TCGA-A2-A3XW	C02699B5-580A-4D55-971E-F4692B2CCE57	15/08/2012	YES	NO	-15670	FEMALE	Pre (<6 months since LMP AND no prior bilateral ovariectomy AND not on estrogen replacement)	BLACK OR AFRICAN AMERICAN	NOT HISPANIC OR LATINO	No	No	TUMOR FREE	Alive	1209	[Not Applicable]	[Not Available]	[Not Available]	[Not Applicable]	2009	42	Core needle biopsy	[Not Applicable]	Simple Mastectomy	[Not Available]	Negative	[Not Available]	[Not Applicable]	[Not Available]	Sentinel lymph node biopsy plus axillary dissection	[Not Available]	YES	YES	18	3	0	7th	T2	N1a	M0	Stage IIB	[Not Available]	[Not Available]	Positive	90-99%	3 Point Scale	2+	[Not Available]	[Not Available]	Negative
TCGA-AR-A254	6014a582-d22e-46e1-9000-c8e2fbad7acf	31/08/2011	NO	YES	-18270	FEMALE	Pre (<6 months since LMP AND no prior bilateral ovariectomy AND not on estrogen replacement)	WHITE	NOT HISPANIC OR LATINO	No	No	[Not Available]	Alive	1212	[Not Applicable]	[Not Available]	[Not Available]	[Not Applicable]	2007	50	Other method, specify:	Wide local incision	Other	Wide local excision	Negative	[Not Available]	[Not Applicable]	[Not Available]	Sentinel lymph node biopsy plus axillary dissection	[Not Available]	[Not Available]	YES	30	9	[Not Available]	6th	T2	N2	M0	Stage IIIA	[Not Available]	[Not Available]	Positive	[Not Available]	[Not Available]	[Not Available]	[Not Available]	[Not Available]	Positive
TCGA-AR-A1AP	9495f029-9882-4c9b-a557-b3aec9e91698	13/06/2011	NO	YES	-29406	FEMALE	Post (prior bilateral ovariectomy OR >12 mo since LMP with no prior hysterectomy)	WHITE	NOT HISPANIC OR LATINO	No	No	TUMOR FREE	Alive	1216	[Not Applicable]	[Not Available]	[Not Available]	[Not Applicable]	2007	80	Core needle biopsy	[Not Applicable]	Other	Wide local excision	Positive	Mastectomy NOS	[Not Applicable]	Negative	Sentinel lymph node biopsy plus axillary dissection	[Not Available]	YES	YES	1	0	[Not Available]	6th	T1	N0	M0	Stage I	[Not Available]	[Not Available]	Positive	70-79%	[Not Available]	[Not Available]	[Not Available]	[Not Available]	Positive
TCGA-3C-AALK	C31900A4-5DCD-4022-97AC-638E86E889E4	28/07/2014	NO	YES	-19074	FEMALE	[Unknown]	BLACK OR AFRICAN AMERICAN	NOT HISPANIC OR LATINO	No	No	TUMOR FREE	Alive	1217	[Not Applicable]	[Unknown]	YES	[Not Applicable]	2011	52	Core needle biopsy	[Not Applicable]	Simple Mastectomy	[Not Available]	Close	[Not Available]	[Not Applicable]	[Not Available]	Sentinel node biopsy alone	[Not Available]	YES	YES	2	0	1	7th	T1c	N0 (i+)	M0	Stage IA	[Not Available]	[Not Available]	Positive	70-79%	[Not Available]	[Not Available]	[Not Available]	[Not Available]	Positive
TCGA-A8-A08Z	d7808cbc-4b8c-467b-b2c3-f48d05b9ecab	27/05/2011	NO	YES	-28003	FEMALE	Post (prior bilateral ovariectomy OR >12 mo since LMP with no prior hysterectomy)	[Not Available]	[Not Available]	No	No	TUMOR FREE	Alive	1217	[Not Applicable]	[Not Available]	[Not Available]	[Not Applicable]	2004	76	[Not Available]	[Not Applicable]	Other	Surgical Resection	Negative	[Not Available]	[Not Applicable]	[Not Available]	[Not Available]	[Not Available]	[Not Available]	[Not Available]	[Not Available]	[Not Available]	[Not Available]	6th	T4b	N3a	M0	Stage IIIB	[Not Available]	[Not Available]	Positive	[Not Available]	[Not Available]	[Not Available]	[Not Available]	[Not Available]	Positive
TCGA-AR-A2LM	0BF6E772-1AA1-4F54-9A50-C1414E2F22F3	12/01/2012	NO	YES	-18053	FEMALE	Pre (<6 months since LMP AND no prior bilateral ovariectomy AND not on estrogen replacement)	WHITE	NOT HISPANIC OR LATINO	No	No	[Not Available]	Alive	1218	[Not Applicable]	[Not Available]	[Not Available]	[Not Applicable]	2007	49	Core needle biopsy	[Not Applicable]	Simple Mastectomy	[Not Available]	Negative	[Not Available]	[Not Applicable]	[Not Available]	Sentinel lymph node biopsy plus axillary dissection	[Not Available]	YES	YES	3	1	[Not Available]	6th	T1	N1	M0	Stage II	[Not Available]	[Not Available]	Positive	70-79%	[Not Available]	[Not Available]	[Not Available]	[Not Available]	Positive
TCGA-E9-A1RC	5cdae21d-eee5-478f-932a-0f51fcf5f031	28/07/2011	YES	NO	-20795	FEMALE	Post (prior bilateral ovariectomy OR >12 mo since LMP with no prior hysterectomy)	WHITE	NOT HISPANIC OR LATINO	No	No	TUMOR FREE	Alive	1224	[Not Applicable]	[Not Available]	[Not Available]	Infiltrating ductal and lobular carcinoma	2007	56	Cytology (e.g. Peritoneal or pleural fluid)	[Not Applicable]	Modified Radical Mastectomy	[Not Available]	Negative	[Not Available]	[Not Applicable]	[Not Available]	Axillary lymph node dissection alone	[Not Available]	NO	YES	10	10	0	7th	T4b	N3	M0	Stage IIIC	[Not Available]	[Not Available]	[Not Evaluated]	[Not Available]	[Not Available]	[Not Available]	[Not Available]	[Not Available]	[Not Evaluated]
TCGA-3C-AALJ	427D0648-3F77-4FFC-B52C-89855426D647	28/07/2014	NO	YES	-22848	FEMALE	Post (prior bilateral ovariectomy OR >12 mo since LMP with no prior hysterectomy)	BLACK OR AFRICAN AMERICAN	NOT HISPANIC OR LATINO	No	No	TUMOR FREE	Alive	1228	[Not Applicable]	NO	YES	[Not Applicable]	2011	62	Core needle biopsy	[Not Applicable]	Modified Radical Mastectomy	[Not Available]	Negative	[Not Available]	[Not Applicable]	[Not Available]	[Not Available]	[Not Available]	[Not Available]	YES	23	1	[Not Available]	7th	T2	N1a	M0	Stage IIB	[Not Available]	[Not Available]	Positive	90-99%	[Not Available]	[Not Available]	[Not Available]	[Not Available]	Positive
TCGA-AR-A252	4d0fec97-e024-4608-a0cc-426a3decc7b1	30/08/2011	NO	YES	-18611	FEMALE	Pre (<6 months since LMP AND no prior bilateral ovariectomy AND not on estrogen replacement)	WHITE	NOT HISPANIC OR LATINO	No	No	[Not Available]	Alive	1236	[Not Applicable]	[Not Available]	[Not Available]	[Not Applicable]	2007	50	Core needle biopsy	[Not Applicable]	Other	Wide local excision	Negative	[Not Available]	[Not Applicable]	[Not Available]	Sentinel lymph node biopsy plus axillary dissection	[Not Available]	YES	YES	4	0	[Not Available]	6th	T1	N0	M0	Stage I	[Not Available]	[Not Available]	Positive	70-79%	[Not Available]	[Not Available]	[Not Available]	[Not Available]	Positive
TCGA-BH-A0B2	57a1604c-60b7-4b30-a75e-f70939532c5c	14/07/2011	NO	YES	-15917	FEMALE	Pre (<6 months since LMP AND no prior bilateral ovariectomy AND not on estrogen replacement)	WHITE	NOT HISPANIC OR LATINO	Yes	No	TUMOR FREE	Alive	1242	[Not Available]	[Not Available]	[Not Available]	[Not Applicable]	2007	43	Core needle biopsy	[Not Applicable]	Other	segmental mastectomy with sentinel node dissection	Negative	[Not Available]	[Not Applicable]	[Not Available]	[Not Available]	[Not Available]	[Not Available]	YES	3	0	[Not Available]	6th	T1a	N0	M0	Stage I	[Not Available]	[Not Available]	Positive	[Not Available]	[Not Available]	[Not Available]	[Not Available]	[Not Available]	Positive
TCGA-BH-A0H9	0f64edec-0f1f-4025-8a53-75f9534f7828	17/11/2010	NO	YES	-25289	FEMALE	Post (prior bilateral ovariectomy OR >12 mo since LMP with no prior hysterectomy)	WHITE	[Not Available]	No	No	TUMOR FREE	Alive	1247	[Not Applicable]	[Not Available]	[Not Available]	[Not Applicable]	2007	69	Core needle biopsy	[Not Applicable]	Lumpectomy	[Not Available]	Negative	[Not Evaluated]	[Not Applicable]	[Not Available]	Sentinel node biopsy alone	[Not Available]	NO	[Not Available]	1	0	[Not Available]	[Not Available]	T2	N0 (i-)	M0	Stage IIA	[Not Available]	[Not Available]	Positive	90-99%	[Not Available]	3+	[Not Available]	[Not Available]	Positive
TCGA-A8-A06T	2c04a2f5-321e-4dea-8e00-268325da65cb	27/05/2011	NO	YES	-27393	FEMALE	Post (prior bilateral ovariectomy OR >12 mo since LMP with no prior hysterectomy)	[Not Available]	[Not Available]	Yes	No	TUMOR FREE	Alive	1249	[Not Applicable]	[Not Available]	[Not Available]	[Not Applicable]	2007	75	[Not Available]	[Not Applicable]	Other	Surgical Resection	Negative	[Not Available]	[Not Applicable]	[Not Available]	[Not Available]	[Not Available]	[Not Available]	[Not Available]	[Not Available]	[Not Available]	[Not Available]	6th	T3	N1a	M0	Stage IIIA	[Not Available]	[Not Available]	Positive	[Not Available]	[Not Available]	[Not Available]	[Not Available]	[Not Available]	Positive
TCGA-AO-A0J9	a4903de8-6cf5-4541-8ec7-065beace8b44	19/09/2010	NO	YES	-22642	FEMALE	Post (prior bilateral ovariectomy OR >12 mo since LMP with no prior hysterectomy)	WHITE	NOT HISPANIC OR LATINO	No	No	WITH TUMOR	Alive	1256	[Not Applicable]	[Not Available]	[Not Available]	[Not Applicable]	2007	61	Core needle biopsy	[Not Applicable]	Lumpectomy	[Not Available]	Positive	Mastectomy NOS	[Not Applicable]	Negative	Sentinel lymph node biopsy plus axillary dissection	[Not Available]	NO	[Not Available]	32	15	0	[Not Available]	T2	N3	M0	Stage IIIC	[Not Available]	[Not Available]	Positive	90-99%	[Not Available]	4+	[Not Available]	[Not Available]	Positive
TCGA-AO-A12G	58c56d4b-3f85-4aad-a779-5f9e1791677d	08/12/2010	NO	YES	-27705	FEMALE	Post (prior bilateral ovariectomy OR >12 mo since LMP with no prior hysterectomy)	WHITE	NOT HISPANIC OR LATINO	No	No	TUMOR FREE	Alive	1266	[Not Applicable]	[Not Available]	[Not Available]	pleomorphic infiltrating lobular carcinoma	2006	75	Core needle biopsy	[Not Applicable]	Simple Mastectomy	[Not Available]	Negative	[Not Available]	[Not Applicable]	[Not Available]	Sentinel node biopsy alone	[Not Available]	YES	[Not Available]	4	0	1	6th	T2	N0 (i+)	M0	Stage IIA	[Not Available]	[Not Available]	Positive	90-99%	[Not Available]	4+	[Not Available]	[Not Available]	Positive
TCGA-BH-A0C0	7875018b-91dc-4ab1-83b0-ee3883e2816e	08/11/2010	NO	YES	-23006	FEMALE	Post (prior bilateral ovariectomy OR >12 mo since LMP with no prior hysterectomy)	WHITE	[Not Available]	No	No	TUMOR FREE	Alive	1270	[Not Applicable]	[Not Available]	[Not Available]	[Not Applicable]	2007	62	Core needle biopsy	[Not Applicable]	Lumpectomy	[Not Available]	Negative	[Not Available]	[Not Applicable]	[Not Available]	Axillary lymph node dissection alone	[Not Available]	NO	[Not Available]	35	1	[Not Available]	[Not Available]	T1c	N1a	M0	Stage IIA	[Not Available]	[Not Available]	Positive	90-99%	[Not Available]	3+	[Not Available]	[Not Available]	Positive
TCGA-E2-A1B0	996bd3f0-d767-4eff-9c82-99fcb5a3006a	25/04/2011	NO	YES	-18346	FEMALE	Post (prior bilateral ovariectomy OR >12 mo since LMP with no prior hysterectomy)	WHITE	NOT HISPANIC OR LATINO	No	No	TUMOR FREE	Alive	1271	[Not Applicable]	[Not Available]	[Not Available]	[Not Applicable]	2007	50	Tumor resection	[Not Applicable]	Modified Radical Mastectomy	[Not Available]	Negative	[Not Available]	[Not Applicable]	[Not Available]	Sentinel lymph node biopsy plus axillary dissection	[Not Available]	NO	YES	28	6	[Not Available]	6th	T2	N2	M0	Stage IIIA	[Not Available]	[Not Available]	Negative	[Not Available]	[Not Available]	[Not Available]	Allred score = 0	Allred score 0+0 = 0	Negative
TCGA-A8-A095	29df128d-ace2-40cf-88ee-3f6f2170f159	27/05/2011	NO	YES	-16742	FEMALE	Pre (<6 months since LMP AND no prior bilateral ovariectomy AND not on estrogen replacement)	[Not Available]	[Not Available]	No	No	TUMOR FREE	Alive	1277	[Not Applicable]	[Not Available]	[Not Available]	[Not Applicable]	2007	45	[Not Available]	[Not Applicable]	Other	Surgical Resection	Negative	[Not Available]	[Not Applicable]	[Not Available]	[Not Available]	[Not Available]	[Not Available]	[Not Available]	[Not Available]	[Not Available]	[Not Available]	6th	T1c	N0	M0	Stage I	[Not Available]	[Not Available]	Positive	[Not Available]	[Not Available]	[Not Available]	[Not Available]	[Not Available]	Positive
TCGA-A2-A259	3fc3755d-a3f8-4e2c-813f-ff124f2a75c1	20/06/2011	NO	YES	-25666	FEMALE	Post (prior bilateral ovariectomy OR >12 mo since LMP with no prior hysterectomy)	BLACK OR AFRICAN AMERICAN	NOT HISPANIC OR LATINO	No	No	TUMOR FREE	Alive	1286	[Not Applicable]	[Not Available]	[Not Available]	[Not Applicable]	2007	70	Core needle biopsy	[Not Applicable]	Lumpectomy	[Not Available]	Close	[Not Available]	[Not Applicable]	[Not Available]	Sentinel node biopsy alone	[Not Available]	YES	YES	2	0	0	6th	T1c	N0 (i-)	M0	Stage I	[Not Available]	[Not Available]	Positive	90-99%	3 Point Scale	[Not Available]	Strong using Weak, Moderate and Strong	[Not Available]	Positive
TCGA-GM-A2DH	5700C1B3-922A-4401-8AB8-89028908D696	29/09/2011	NO	YES	-21344	FEMALE	Post (prior bilateral ovariectomy OR >12 mo since LMP with no prior hysterectomy)	WHITE	NOT HISPANIC OR LATINO	No	No	TUMOR FREE	Alive	1286	[Not Applicable]	[Not Available]	[Not Available]	[Not Applicable]	2007	58	Core needle biopsy	[Not Applicable]	Simple Mastectomy	[Not Available]	Negative	[Not Available]	[Not Applicable]	[Not Available]	Sentinel node biopsy alone	[Not Available]	YES	YES	2	0	1	6th	T1c	N0 (i+)	M0	Stage I	[Not Available]	[Not Available]	Negative	<10%	[Not Available]	[Not Available]	[Not Available]	[Not Available]	Negative
TCGA-A2-A0CY	757df7b0-4774-4493-98bf-999ded9ac86e	10/09/2010	NO	YES	-23229	FEMALE	Post (prior bilateral ovariectomy OR >12 mo since LMP with no prior hysterectomy)	WHITE	NOT HISPANIC OR LATINO	No	No	TUMOR FREE	Alive	1288	[Not Applicable]	[Not Available]	[Not Available]	[Not Applicable]	2006	63	Core needle biopsy	[Not Applicable]	Simple Mastectomy	[Not Available]	Negative	[Not Available]	[Not Applicable]	[Not Available]	Sentinel lymph node biopsy plus axillary dissection	[Not Available]	YES	[Not Available]	22	1	0	6th	T2	N1	M0	Stage IIB	[Not Available]	[Not Available]	Positive	90-99%	[Not Available]	[Not Available]	[Not Available]	[Not Available]	Positive
TCGA-A2-A0SX	18d35983-ea6a-4b70-a209-9bef37595956	09/11/2010	NO	YES	-17774	FEMALE	Pre (<6 months since LMP AND no prior bilateral ovariectomy AND not on estrogen replacement)	WHITE	NOT HISPANIC OR LATINO	No	No	WITH TUMOR	Alive	1288	[Not Applicable]	[Not Available]	[Not Available]	[Not Applicable]	2007	48	Core needle biopsy	[Not Applicable]	Lumpectomy	[Not Available]	Positive	Lumpectomy	[Not Applicable]	Negative	Sentinel node biopsy alone	[Not Available]	YES	[Not Available]	1	0	0	6th	T1c	N0 (i-)	M0	Stage IA	[Not Available]	[Not Available]	Negative	[Not Available]	[Not Available]	[Not Available]	[Not Available]	[Not Available]	Negative
TCGA-AR-A1AV	daf62b56-6dd2-4ab7-adaa-f296bb86a0a5	14/06/2011	NO	YES	-24875	MALE	[Not Available]	WHITE	HISPANIC OR LATINO	No	No	[Not Available]	Alive	1295	[Not Applicable]	[Not Available]	[Not Available]	[Not Applicable]	2007	68	Core needle biopsy	[Not Applicable]	Modified Radical Mastectomy	[Not Available]	Negative	[Not Available]	[Not Applicable]	[Not Available]	Axillary lymph node dissection alone	[Not Available]	[Not Available]	YES	25	1	[Not Available]	6th	T2	N1	M0	Stage IIB	[Not Available]	[Not Available]	Positive	70-79%	[Not Available]	[Not Available]	[Not Available]	[Not Available]	Positive
TCGA-GM-A2DF	D6F7AFC0-1558-43AD-ACB1-2B5311ED2264	29/09/2011	NO	YES	-19614	FEMALE	Post (prior bilateral ovariectomy OR >12 mo since LMP with no prior hysterectomy)	BLACK OR AFRICAN AMERICAN	NOT HISPANIC OR LATINO	No	No	TUMOR FREE	Alive	1299	[Not Applicable]	[Not Available]	[Not Available]	[Not Applicable]	2007	53	Core needle biopsy	[Not Applicable]	Lumpectomy	[Not Available]	Negative	[Not Available]	[Not Applicable]	[Not Available]	Axillary lymph node dissection alone	[Not Available]	NO	YES	32	1	0	6th	T1c	N1a	M0	Stage IIA	[Not Available]	[Not Available]	Negative	<10%	[Not Available]	[Not Available]	[Not Available]	[Not Available]	Negative
TCGA-A2-A0CX	c744fc13-3aca-4245-9e24-abd368cc8bef	10/09/2010	NO	YES	-19152	FEMALE	Pre (<6 months since LMP AND no prior bilateral ovariectomy AND not on estrogen replacement)	WHITE	NOT HISPANIC OR LATINO	No	No	TUMOR FREE	Alive	1303	[Not Applicable]	[Not Available]	[Not Available]	[Not Applicable]	2006	52	Core needle biopsy	[Not Applicable]	Lumpectomy	[Not Available]	Negative	[Not Available]	[Not Applicable]	[Not Available]	Sentinel node biopsy alone	[Not Available]	YES	[Not Available]	2	0	0	6th	T2	N0 (i-)	M0	Stage IIA	[Not Available]	[Not Available]	Positive	[Not Available]	[Not Available]	[Not Available]	[Not Available]	[Not Available]	Negative
TCGA-BH-A0C7	e1119732-3e97-4259-bc69-dc4269d9496d	11/08/2011	NO	YES	-17871	FEMALE	Peri (6-12 months since last menstrual period)	WHITE	NOT HISPANIC OR LATINO	No	No	TUMOR FREE	Alive	1305	[Not Applicable]	[Not Available]	[Not Available]	[Not Applicable]	2006	48	Core needle biopsy	[Not Applicable]	Simple Mastectomy	[Not Available]	Negative	[Not Available]	[Not Applicable]	[Not Available]	[Not Available]	[Not Available]	[Not Available]	YES	18	1	[Not Available]	6th	T2	N1mi	M0	Stage IIB	[Not Available]	[Not Available]	Positive	[Not Available]	[Not Available]	[Not Available]	[Not Available]	[Not Available]	Negative
TCGA-GM-A2DD	B343BFE0-7C23-4C6A-8C84-9EE39DB2ECDA	29/09/2011	NO	YES	-19415	FEMALE	Post (prior bilateral ovariectomy OR >12 mo since LMP with no prior hysterectomy)	WHITE	NOT HISPANIC OR LATINO	Yes	No	TUMOR FREE	Alive	1309	[Not Applicable]	[Not Available]	[Not Available]	[Not Applicable]	2007	53	Core needle biopsy	[Not Applicable]	Simple Mastectomy	[Not Available]	Negative	[Not Available]	[Not Applicable]	[Not Available]	Sentinel node biopsy alone	[Not Available]	YES	YES	2	0	0	6th	T1c	N0 (i-)	M0	Stage I	[Not Available]	[Not Available]	Negative	<10%	[Not Available]	[Not Available]	[Not Available]	[Not Available]	Negative
TCGA-AR-A1AQ	98e0b4de-52fc-4945-9bf5-11e29368f939	14/06/2011	NO	YES	-18109	FEMALE	Post (prior bilateral ovariectomy OR >12 mo since LMP with no prior hysterectomy)	WHITE	NOT HISPANIC OR LATINO	No	No	TUMOR FREE	Alive	1310	[Not Applicable]	[Not Available]	[Not Available]	[Not Applicable]	2007	49	Core needle biopsy	[Not Applicable]	Other	Wide local excision	Negative	[Not Available]	[Not Applicable]	[Not Available]	Sentinel lymph node biopsy plus axillary dissection	[Not Available]	YES	YES	6	0	[Not Available]	6th	T2	N0	M0	Stage IIA	[Not Available]	[Not Available]	Negative	[Not Available]	[Not Available]	[Not Available]	[Not Available]	[Not Available]	Negative
TCGA-E2-A1L6	2e32f31f-9817-4935-b259-96c59936ee33	07/06/2011	NO	YES	-16403	FEMALE	Pre (<6 months since LMP AND no prior bilateral ovariectomy AND not on estrogen replacement)	WHITE	NOT HISPANIC OR LATINO	No	No	TUMOR FREE	Alive	1312	[Not Applicable]	[Not Available]	[Not Available]	[Not Applicable]	2007	44	Tumor resection	[Not Applicable]	Simple Mastectomy	[Not Available]	Negative	[Not Available]	[Not Applicable]	[Not Available]	Sentinel lymph node biopsy plus axillary dissection	[Not Available]	NO	YES	6	1	[Not Available]	6th	T1c	N1mi	M0	Stage IIA	[Not Available]	[Not Available]	Positive	[Not Available]	[Not Available]	[Not Available]	allred score = 8	allred score 5 + 3 = 8	Positive
TCGA-AO-A0JL	d5d8e76e-2f2a-49bc-ba0a-d51283611b16	20/09/2010	NO	YES	-21895	FEMALE	Post (prior bilateral ovariectomy OR >12 mo since LMP with no prior hysterectomy)	WHITE	NOT HISPANIC OR LATINO	No	No	TUMOR FREE	Alive	1319	[Not Applicable]	[Not Available]	[Not Available]	[Not Applicable]	2006	59	Core needle biopsy	[Not Applicable]	Modified Radical Mastectomy	[Not Available]	Negative	[Not Available]	[Not Applicable]	[Not Available]	Axillary lymph node dissection alone	[Not Available]	NO	[Not Available]	26	7	[Not Available]	[Not Available]	T2	N2a	M0	Stage IIIA	[Not Available]	[Not Available]	Negative	<10%	[Not Available]	[Not Available]	[Not Available]	[Not Available]	Negative
TCGA-A1-A0SE	c397e6c2-ba3a-4f5e-a258-c140611192fe	06/12/2010	NO	YES	-20717	FEMALE	Pre (<6 months since LMP AND no prior bilateral ovariectomy AND not on estrogen replacement)	WHITE	NOT HISPANIC OR LATINO	No	No	TUMOR FREE	Alive	1321	[Not Applicable]	[Not Available]	[Not Available]	invasive ductal and lobular carcinoma	2005	56	Core needle biopsy	[Not Applicable]	Modified Radical Mastectomy	[Not Available]	Negative	[Not Available]	[Not Applicable]	[Not Available]	Sentinel lymph node biopsy plus axillary dissection	[Not Available]	[Not Available]	[Not Available]	8	0	[Not Available]	6th	T1c	N0 (i-)	M0	Stage I	[Not Available]	[Not Available]	Positive	80-89%	[Not Available]	3+	[Not Available]	[Not Available]	Positive
TCGA-AR-A1AO	623befd6-0ca4-4a6c-9cf5-d9385c3b718f	13/06/2011	NO	YES	-17332	FEMALE	Pre (<6 months since LMP AND no prior bilateral ovariectomy AND not on estrogen replacement)	WHITE	NOT HISPANIC OR LATINO	No	No	TUMOR FREE	Alive	1325	[Not Applicable]	[Not Available]	[Not Available]	[Not Applicable]	2006	47	Core needle biopsy	[Not Applicable]	Other	Wide local excision	Negative	[Not Available]	[Not Applicable]	[Not Available]	Sentinel lymph node biopsy plus axillary dissection	[Not Available]	YES	YES	39	2	[Not Available]	6th	T1	N1	M0	Stage IIA	[Not Available]	[Not Available]	Positive	[Not Available]	[Not Available]	[Not Available]	[Not Available]	[Not Available]	Negative
TCGA-B6-A1KC	1502c7d7-1535-4e56-9f34-30623acd50d5	19/07/2011	NO	YES	-24791	FEMALE	Post (prior bilateral ovariectomy OR >12 mo since LMP with no prior hysterectomy)	WHITE	NOT HISPANIC OR LATINO	No	No	TUMOR FREE	Alive	1326	[Not Applicable]	[Not Available]	[Not Available]	[Not Applicable]	2003	67	Core needle biopsy	[Not Applicable]	Lumpectomy	[Not Available]	Negative	[Not Available]	[Not Applicable]	[Not Available]	Sentinel node biopsy alone	[Not Available]	NO	YES	2	1	[Not Available]	6th	T2	N1	M0	Stage IIA	[Not Available]	[Not Available]	Positive	[Not Available]	[Not Available]	[Not Available]	49 fmol/mg protein	image cytometry	Negative
TCGA-AR-A1AN	43029932-feb0-4658-97fa-645c1e775009	14/06/2011	NO	YES	-16974	FEMALE	Pre (<6 months since LMP AND no prior bilateral ovariectomy AND not on estrogen replacement)	WHITE	HISPANIC OR LATINO	No	No	TUMOR FREE	Alive	1330	[Not Applicable]	[Not Available]	[Not Available]	[Not Applicable]	2006	46	Core needle biopsy	[Not Applicable]	Other	Wide Local Excision	Negative	[Not Available]	[Not Applicable]	[Not Available]	Sentinel lymph node biopsy plus axillary dissection	[Not Available]	YES	YES	5	0	[Not Available]	6th	T2	N0	M0	Stage IIA	[Not Available]	[Not Available]	Positive	70-79%	[Not Available]	[Not Available]	[Not Available]	[Not Available]	Positive
TCGA-A2-A0CZ	9f93ea0a-1687-44e0-9e8a-eeb4097d471c	14/09/2010	NO	YES	-17026	FEMALE	Peri (6-12 months since last menstrual period)	WHITE	NOT HISPANIC OR LATINO	No	No	TUMOR FREE	Alive	1339	[Not Applicable]	[Not Available]	[Not Available]	[Not Applicable]	2007	46	Core needle biopsy	[Not Applicable]	Simple Mastectomy	[Not Available]	Positive	[Not Evaluated]	[Not Applicable]	[Not Available]	Sentinel node biopsy alone	[Not Available]	YES	[Not Available]	2	0	0	6th	T2	N0 (i-)	M0	Stage IIA	[Not Available]	[Not Available]	Positive	90-99%	[Not Available]	[Not Available]	[Not Available]	[Not Available]	Positive
TCGA-BH-A0C1	d10a4887-373b-4726-a61d-126f950e4a06	11/08/2011	NO	YES	-22377	FEMALE	Post (prior bilateral ovariectomy OR >12 mo since LMP with no prior hysterectomy)	WHITE	NOT HISPANIC OR LATINO	No	No	TUMOR FREE	Alive	1339	[Not Applicable]	[Not Available]	[Not Available]	[Not Applicable]	2007	61	Core needle biopsy	[Not Applicable]	Modified Radical Mastectomy	sentinel lymph node biopsy	Negative	[Not Available]	[Not Applicable]	[Not Available]	[Not Available]	[Not Available]	[Not Available]	YES	10	8	[Not Available]	6th	T3	N2a	M0	Stage IIIA	[Not Available]	[Not Available]	Positive	[Not Available]	[Not Available]	[Not Available]	[Not Available]	[Not Available]	Positive
TCGA-BH-A0BL	92b5de82-0221-4df1-8094-80f40c0bb4fa	08/08/2011	NO	YES	-12841	FEMALE	Pre (<6 months since LMP AND no prior bilateral ovariectomy AND not on estrogen replacement)	WHITE	NOT HISPANIC OR LATINO	No	No	TUMOR FREE	Alive	1340	[Not Applicable]	[Not Available]	[Not Available]	[Not Applicable]	2007	35	Core needle biopsy	[Not Applicable]	Other	Segmental mastectomy with sentinel lymph node biopsy	Negative	[Not Available]	[Not Applicable]	[Not Available]	[Not Available]	[Not Available]	[Not Available]	YES	2	0	[Not Available]	6th	T1c	N0	M0	Stage I	[Not Available]	[Not Available]	Negative	[Not Available]	[Not Available]	[Not Available]	[Not Available]	[Not Available]	Negative
TCGA-A2-A04X	733a2a0f-b37a-4b81-b49e-3c0f30d1eb37	09/08/2010	NO	YES	-12642	FEMALE	Pre (<6 months since LMP AND no prior bilateral ovariectomy AND not on estrogen replacement)	WHITE	[Not Available]	No	No	TUMOR FREE	Alive	1349	[Not Applicable]	[Not Available]	[Not Available]	[Not Applicable]	2006	34	Core needle biopsy	[Not Applicable]	Simple Mastectomy	[Not Available]	Negative	[Not Available]	[Not Applicable]	[Not Available]	Sentinel node biopsy alone	[Not Available]	YES	[Not Available]	3	0	0	6th	T2	N0 (i-)	M0	Stage IIA	[Not Available]	[Not Available]	Positive	80-89%	[Not Available]	[Not Available]	STRONG	[Not Available]	Positive
TCGA-E2-A14N	752ad011-79e0-494f-9868-98bf6feb28f8	31/05/2011	NO	YES	-13743	FEMALE	Pre (<6 months since LMP AND no prior bilateral ovariectomy AND not on estrogen replacement)	WHITE	NOT HISPANIC OR LATINO	No	No	TUMOR FREE	Alive	1350	[Not Applicable]	[Not Available]	[Not Available]	[Not Applicable]	2007	37	Tumor resection	[Not Applicable]	Simple Mastectomy	[Not Available]	Negative	[Not Available]	[Not Applicable]	[Not Available]	Sentinel lymph node biopsy plus axillary dissection	[Not Available]	NO	YES	38	1	[Not Available]	6th	T2	N1	M0	Stage IIB	[Not Available]	[Not Available]	Negative	[Not Available]	[Not Available]	[Not Available]	Allred score = 0	Allred score 0+0 = 0	Negative
TCGA-A2-A0SU	c632675e-e8af-43cd-8744-5be3754c1c14	17/11/2010	NO	YES	-24219	FEMALE	Post (prior bilateral ovariectomy OR >12 mo since LMP with no prior hysterectomy)	WHITE	NOT HISPANIC OR LATINO	No	No	TUMOR FREE	Alive	1352	[Not Applicable]	[Not Available]	[Not Available]	[Not Applicable]	2006	66	Core needle biopsy	[Not Applicable]	Simple Mastectomy	[Not Available]	Negative	[Not Available]	[Not Applicable]	[Not Available]	Sentinel node biopsy alone	[Not Available]	YES	[Not Available]	7	0	1	[Not Available]	T2	N0 (i+)	M0	Stage IIA	[Not Available]	[Not Available]	Positive	90-99%	[Not Available]	[Not Available]	[Not Available]	[Not Available]	Positive
TCGA-OL-A5DA	4E509F73-99C7-48EB-A3A4-D34E3BFACE33	23/04/2013	NO	YES	-22411	FEMALE	Post (prior bilateral ovariectomy OR >12 mo since LMP with no prior hysterectomy)	WHITE	NOT HISPANIC OR LATINO	No	No	TUMOR FREE	Alive	1357	[Not Applicable]	NO	NO	[Not Applicable]	2009	61	Other method, specify:	Ultrasound-guided mammotome biopsy	Other	partial mastectomy	Negative	[Not Available]	[Not Applicable]	[Not Available]	Sentinel node biopsy alone	[Not Available]	[Unknown]	YES	1	[Not Available]	0	6th	T2	N0	MX	Stage IIA	[Not Available]	[Not Available]	Positive	60-69%	[Not Available]	[Not Available]	[Not Available]	[Not Available]	Positive
TCGA-AR-A2LJ	738E1ACC-1F0C-4A96-9C8A-222727EF5AF8	12/01/2012	NO	YES	-14723	FEMALE	Pre (<6 months since LMP AND no prior bilateral ovariectomy AND not on estrogen replacement)	WHITE	NOT HISPANIC OR LATINO	No	No	[Not Available]	Alive	1359	[Not Applicable]	[Not Available]	[Not Available]	[Not Applicable]	2007	40	Core needle biopsy	[Not Applicable]	Other	Total Mastectomy	Negative	[Not Available]	[Not Applicable]	[Not Available]	Sentinel lymph node biopsy plus axillary dissection	[Not Available]	YES	YES	18	1	[Not Available]	6th	T3	N1	MX	Stage IIIA	[Not Available]	[Not Available]	Positive	70-79%	[Not Available]	[Not Available]	[Not Available]	[Not Available]	Positive
TCGA-E2-A1B1	8a0ef221-8070-43fc-9d98-def90abe4871	25/04/2011	NO	YES	-16603	FEMALE	Post (prior bilateral ovariectomy OR >12 mo since LMP with no prior hysterectomy)	WHITE	NOT HISPANIC OR LATINO	No	No	TUMOR FREE	Alive	1361	[Not Applicable]	[Not Available]	[Not Available]	[Not Applicable]	2007	45	Tumor resection	[Not Applicable]	Lumpectomy	[Not Available]	Negative	[Not Available]	[Not Applicable]	[Not Available]	Sentinel node biopsy alone	[Not Available]	NO	YES	6	1	[Not Available]	6th	T2	N1	M0	Stage IIB	[Not Available]	[Not Available]	Positive	[Not Available]	[Not Available]	[Not Available]	Allred score = 5	Allred score 3+2 = 5	Positive
TCGA-BH-A0E7	d3b9d925-ae04-4721-8bfc-50b41225bc74	09/11/2010	NO	YES	-29115	FEMALE	Post (prior bilateral ovariectomy OR >12 mo since LMP with no prior hysterectomy)	WHITE	[Not Available]	No	No	TUMOR FREE	Alive	1363	[Not Applicable]	[Not Available]	[Not Available]	[Not Applicable]	2006	79	Excisional Biopsy	[Not Applicable]	Lumpectomy	[Not Available]	Negative	[Not Evaluated]	[Not Applicable]	[Not Available]	Axillary lymph node dissection alone	[Not Available]	NO	[Not Available]	17	1	[Not Available]	[Not Available]	T2	N1a	M0	Stage IIB	[Not Available]	[Not Available]	Positive	50-59%	[Not Available]	3+	[Not Available]	[Not Available]	Positive
TCGA-AR-A251	8c51bbcb-7c8d-47ad-9193-70ca157c6900	30/08/2011	NO	YES	-18771	FEMALE	Pre (<6 months since LMP AND no prior bilateral ovariectomy AND not on estrogen replacement)	WHITE	NOT HISPANIC OR LATINO	No	No	[Not Available]	Alive	1374	[Not Applicable]	[Not Available]	[Not Available]	[Not Applicable]	2006	51	Core needle biopsy	[Not Applicable]	Other	Wide local excision	Positive	Mastectomy NOS	[Not Applicable]	Negative	Sentinel lymph node biopsy plus axillary dissection	[Not Available]	[Not Available]	YES	7	4	[Not Available]	6th	T2	N2	M0	Stage IIIA	[Not Available]	[Not Available]	Positive	[Not Available]	[Not Available]	[Not Available]	[Not Available]	[Not Available]	Negative
TCGA-BH-A0DV	96b9c7db-1be1-4b60-b47c-26b654c3d64c	02/08/2011	NO	YES	-19781	FEMALE	Peri (6-12 months since last menstrual period)	WHITE	[Not Available]	No	No	TUMOR FREE	Alive	1374	[Not Applicable]	[Not Available]	[Not Available]	[Not Applicable]	2007	54	Core needle biopsy	[Not Applicable]	Modified Radical Mastectomy	[Not Available]	Negative	[Not Available]	[Not Applicable]	[Not Available]	[Not Available]	[Not Available]	[Not Available]	YES	9	9	[Not Available]	6th	T2	N2a	M0	Stage IIIA	[Not Available]	[Not Available]	Positive	[Not Available]	[Not Available]	[Not Available]	[Not Available]	[Not Available]	Positive
TCGA-BH-A0BT	a32cb96a-78bf-456e-a6ab-2d47b2c67ad4	02/08/2011	NO	YES	-20625	FEMALE	[Not Available]	WHITE	NOT HISPANIC OR LATINO	No	No	[Not Available]	Alive	1386	[Not Applicable]	[Not Available]	[Not Available]	[Not Applicable]	2007	56	Core needle biopsy	[Not Applicable]	Other	segmental mastectomy with sentinel lymph node excision and biopsy	Negative	[Not Available]	[Not Applicable]	[Not Available]	[Not Available]	[Not Available]	[Not Available]	[Not Available]	[Not Available]	[Not Available]	[Not Available]	6th	T1c	N1mi	M0	Stage IIA	[Not Available]	[Not Available]	Positive	[Not Available]	[Not Available]	[Not Available]	[Not Available]	[Not Available]	Positive
TCGA-BH-A0DD	dba9beec-5e51-48c0-9229-0ee286a02a1a	18/08/2011	NO	YES	-21386	MALE	[Not Available]	WHITE	[Not Available]	No	No	TUMOR FREE	Alive	1394	[Not Applicable]	[Not Available]	[Not Available]	[Not Applicable]	2006	58	Core needle biopsy	[Not Applicable]	Modified Radical Mastectomy	With sentinel lymph node biopsy (right) with simple mastectomy of left breast	Negative	[Not Available]	[Not Applicable]	[Not Available]	[Not Available]	[Not Available]	[Not Available]	YES	22	0	[Not Available]	6th	T2	N1a	M0	Stage IIB	[Not Available]	[Not Available]	Positive	[Not Available]	[Not Available]	[Not Available]	[Not Available]	[Not Available]	Positive
TCGA-BH-A0E9	76ace6aa-0505-442c-978a-f889cf2d44bb	11/08/2011	NO	YES	-19415	FEMALE	Post (prior bilateral ovariectomy OR >12 mo since LMP with no prior hysterectomy)	WHITE	[Not Available]	No	No	TUMOR FREE	Alive	1405	[Not Applicable]	[Not Available]	[Not Available]	[Not Applicable]	2006	53	Core needle biopsy	[Not Applicable]	Modified Radical Mastectomy	Sentinel lymph node biopsy	Negative	[Not Available]	[Not Applicable]	[Not Available]	[Not Available]	[Not Available]	[Not Available]	YES	12	3	[Not Available]	6th	T2	N1a	M0	Stage IIB	[Not Available]	[Not Available]	Positive	[Not Available]	[Not Available]	[Not Available]	[Not Available]	[Not Available]	Positive
TCGA-AR-A1AU	36220587-1c1c-4f92-b177-3b2155e7e273	14/06/2011	NO	YES	-14564	FEMALE	Pre (<6 months since LMP AND no prior bilateral ovariectomy AND not on estrogen replacement)	WHITE	NOT HISPANIC OR LATINO	No	No	[Not Available]	Alive	1409	[Not Applicable]	[Not Available]	[Not Available]	[Not Applicable]	2007	39	Core needle biopsy	[Not Applicable]	Other	Total Mastectomy	Negative	[Not Available]	[Not Applicable]	[Not Available]	Sentinel lymph node biopsy plus axillary dissection	[Not Available]	[Not Available]	YES	37	4	[Not Available]	6th	T2	N2	M0	Stage IIIA	[Not Available]	[Not Available]	Positive	70-79%	[Not Available]	[Not Available]	[Not Available]	[Not Available]	Positive
TCGA-OL-A5D7	C8F39325-5382-447C-9291-A6915FC978B8	19/04/2013	NO	YES	-25643	FEMALE	Post (prior bilateral ovariectomy OR >12 mo since LMP with no prior hysterectomy)	BLACK OR AFRICAN AMERICAN	NOT HISPANIC OR LATINO	No	No	TUMOR FREE	Alive	1416	[Not Applicable]	YES	YES	[Not Applicable]	2009	70	Core needle biopsy	[Not Applicable]	Lumpectomy	[Not Available]	Negative	[Not Available]	[Not Applicable]	[Not Available]	Sentinel node biopsy alone	[Not Available]	[Unknown]	YES	1	[Not Available]	0	6th	T2	N0	MX	Stage IIA	[Not Available]	[Not Available]	Negative	[Not Available]	[Not Available]	[Not Available]	[Not Available]	[Not Available]	Negative
TCGA-BH-A0B0	66af34ea-f471-4092-aff6-9ac9a5b75b11	27/07/2011	NO	YES	-20776	FEMALE	Peri (6-12 months since last menstrual period)	BLACK OR AFRICAN AMERICAN	[Not Available]	No	No	TUMOR FREE	Alive	1428	[Not Applicable]	[Not Available]	[Not Available]	[Not Applicable]	2006	56	Fine needle aspiration biopsy	[Not Applicable]	Other	left segmental mastectomy with axillary sentinel lymph node biopsy	Negative	[Not Available]	[Not Applicable]	[Not Available]	[Not Available]	[Not Available]	[Not Available]	YES	2	0	[Not Available]	6th	T1c	N0	M0	Stage I	[Not Available]	[Not Available]	Positive	[Not Available]	[Not Available]	[Not Available]	[Not Available]	[Not Available]	Positive
TCGA-A1-A0SH	a6a863d9-b39d-4965-b47f-79a1bcf3c976	06/12/2010	NO	YES	-14595	FEMALE	Pre (<6 months since LMP AND no prior bilateral ovariectomy AND not on estrogen replacement)	WHITE	NOT HISPANIC OR LATINO	No	No	TUMOR FREE	Alive	1437	[Not Applicable]	[Not Available]	[Not Available]	[Not Applicable]	2006	39	Fine needle aspiration biopsy	[Not Applicable]	Lumpectomy	[Not Available]	Negative	[Not Available]	[Not Applicable]	[Not Available]	Sentinel node biopsy alone	[Not Available]	[Not Available]	[Not Available]	2	0	[Not Available]	6th	T2	N0 (i-)	M0	Stage IIA	[Not Available]	[Not Available]	Negative	[Not Available]	[Not Available]	[Not Available]	[Not Available]	[Not Available]	Positive
TCGA-AR-A5QM	9C895825-D6F6-4D14-A662-23212200F6E5	15/05/2013	NO	YES	-22780	FEMALE	Post (prior bilateral ovariectomy OR >12 mo since LMP with no prior hysterectomy)	WHITE	NOT HISPANIC OR LATINO	Yes	No	TUMOR FREE	Alive	1440	[Not Applicable]	YES	YES	[Not Applicable]	2008	62	Core needle biopsy	[Not Applicable]	Other	Wide Excision	[Not Available]	[Not Available]	[Not Applicable]	[Not Available]	Sentinel lymph node biopsy plus axillary dissection	[Not Available]	[Not Available]	YES	9	0	[Not Available]	6th	T2	N0	M0	Stage IIA	[Not Available]	[Not Available]	Positive	[Not Available]	[Not Available]	[Not Available]	[Not Available]	[Not Available]	Positive
TCGA-BH-A0DX	035cb359-eac3-484a-9e88-3ddc739440a3	11/08/2011	NO	YES	-22833	FEMALE	Post (prior bilateral ovariectomy OR >12 mo since LMP with no prior hysterectomy)	WHITE	NOT HISPANIC OR LATINO	No	No	TUMOR FREE	Alive	1442	[Not Applicable]	[Not Available]	[Not Available]	[Not Applicable]	2007	62	Core needle biopsy	[Not Applicable]	Other	Segmental mastectomy with sentinel lymph node biopsy	Negative	[Not Available]	[Not Applicable]	[Not Available]	[Not Available]	[Not Available]	[Not Available]	YES	11	0	[Not Available]	6th	T1b	N0	M0	Stage I	[Not Available]	[Not Available]	Positive	[Not Available]	[Not Available]	[Not Available]	[Not Available]	[Not Available]	Positive
TCGA-AO-A03M	095c7985-3842-494f-b591-706ad1cd2133	09/01/2011	NO	YES	-10616	FEMALE	Pre (<6 months since LMP AND no prior bilateral ovariectomy AND not on estrogen replacement)	WHITE	NOT HISPANIC OR LATINO	No	No	TUMOR FREE	Alive	1455	[Not Applicable]	[Not Available]	[Not Available]	[Not Applicable]	2006	29	Core needle biopsy	[Not Applicable]	Simple Mastectomy	[Not Available]	Negative	[Not Available]	[Not Applicable]	[Not Available]	Sentinel node biopsy alone	[Not Available]	YES	[Not Available]	2	0	0	6th	T1c	N0 (i-)	M0	Stage I	[Not Available]	[Not Available]	Positive	70-79%	[Not Available]	2+	[Not Available]	[Not Available]	Positive
TCGA-A1-A0SF	4b620966-b4c7-4615-bf58-ca9d3226b9bd	24/05/2011	NO	YES	-19731	FEMALE	Pre (<6 months since LMP AND no prior bilateral ovariectomy AND not on estrogen replacement)	WHITE	NOT HISPANIC OR LATINO	No	No	TUMOR FREE	Alive	1463	[Not Applicable]	[Not Available]	[Not Available]	[Not Applicable]	2006	54	Fine needle aspiration biopsy	[Not Applicable]	Modified Radical Mastectomy	[Not Available]	Negative	[Not Available]	[Not Applicable]	[Not Available]	Sentinel lymph node biopsy plus axillary dissection	[Not Available]	[Not Available]	YES	2	0	[Not Available]	6th	T2	N0	M0	Stage IIA	[Not Available]	[Not Available]	Positive	90-99%	[Not Available]	[Not Available]	[Not Available]	[Not Available]	Positive
TCGA-B6-A1KI	1dafdd64-527d-4d46-bbdf-7a97774f881b	19/07/2011	NO	YES	-23031	FEMALE	Post (prior bilateral ovariectomy OR >12 mo since LMP with no prior hysterectomy)	WHITE	NOT HISPANIC OR LATINO	No	No	TUMOR FREE	Alive	1463	[Not Applicable]	[Not Available]	[Not Available]	[Not Applicable]	2003	63	Core needle biopsy	[Not Applicable]	Lumpectomy	[Not Available]	Negative	[Not Available]	[Not Applicable]	[Not Available]	Sentinel node biopsy alone	[Not Available]	NO	YES	1	0	[Not Available]	6th	T1c	N0	M0	Stage I	[Not Available]	[Not Available]	Positive	[Not Available]	[Not Available]	[Not Available]	288 fmol/mg	image cytometry	Positive
TCGA-BH-A0C3	7bcf6d42-eb8f-4aa2-825b-38671d4f9e3a	11/08/2011	NO	YES	-17221	FEMALE	Pre (<6 months since LMP AND no prior bilateral ovariectomy AND not on estrogen replacement)	WHITE	[Not Available]	No	No	TUMOR FREE	Alive	1464	[Not Applicable]	[Not Available]	[Not Available]	with ductal and lobular phenotypes	2006	47	Core needle biopsy	[Not Applicable]	Other	Segmental mastectomy with sentinel node biopsy	Negative	[Not Available]	[Not Applicable]	[Not Available]	[Not Available]	[Not Available]	[Not Available]	YES	4	0	[Not Available]	6th	T1c	N0	M0	Stage I	[Not Available]	[Not Available]	Positive	[Not Available]	[Not Available]	[Not Available]	[Not Available]	[Not Available]	Negative
TCGA-AR-A24X	491d5ebb-e9ab-4b17-acb8-630ff9fef0f2	30/08/2011	NO	YES	-19030	FEMALE	Pre (<6 months since LMP AND no prior bilateral ovariectomy AND not on estrogen replacement)	WHITE	[Not Available]	No	No	[Not Available]	Alive	1465	[Not Applicable]	[Not Available]	[Not Available]	Mixed invasive ductal and invasive lobular	2006	52	Core needle biopsy	[Not Applicable]	Simple Mastectomy	[Not Available]	Negative	[Not Available]	[Not Applicable]	[Not Available]	Sentinel lymph node biopsy plus axillary dissection	[Not Available]	YES	YES	7	0	[Not Available]	6th	T2	N0	M0	Stage IIA	[Not Available]	[Not Available]	Positive	80-89%	[Not Available]	[Not Available]	[Not Available]	[Not Available]	Positive
TCGA-BH-A0DL	ba39bfbc-5cac-4f6c-b55c-4eee3466ee93	11/08/2011	NO	YES	-23628	FEMALE	Post (prior bilateral ovariectomy OR >12 mo since LMP with no prior hysterectomy)	WHITE	NOT HISPANIC OR LATINO	No	No	TUMOR FREE	Alive	1467	[Not Applicable]	[Not Available]	[Not Available]	Infiltrating ductal carcinoma with metaplastic carcinoma and focal apocrine features	2007	64	Core needle biopsy	[Not Applicable]	Other	Segmental mastectomy with sentinel lymph node biopsy	Negative	[Not Available]	[Not Applicable]	[Not Available]	[Not Available]	[Not Available]	[Not Available]	YES	3	0	[Not Available]	6th	T2	N0	M0	Stage IIA	[Not Available]	[Not Available]	Positive	[Not Available]	[Not Available]	[Not Available]	[Not Available]	[Not Available]	Negative
TCGA-5L-AAT1	16FC3677-0393-4ED1-AD3F-C8355F056369	15/08/2014	NO	YES	-23225	FEMALE	Post (prior bilateral ovariectomy OR >12 mo since LMP with no prior hysterectomy)	WHITE	HISPANIC OR LATINO	Yes	No	WITH TUMOR	Alive	1471	[Not Applicable]	NO	YES	[Not Applicable]	2010	63	Tumor resection	[Not Applicable]	Simple Mastectomy	[Not Available]	Negative	[Not Available]	[Not Applicable]	[Not Available]	Other (specify)	Level 1 clearance	NO	YES	1	0	[Not Available]	7th	T2	N0	M1	Stage IV	Bone	[Not Available]	Positive	80-89%	[Not Available]	[Not Available]	[Not Available]	[Not Available]	Positive
TCGA-AO-A12F	495f9eda-b9be-4eef-bae1-766a4bfbd68e	08/12/2010	NO	YES	-13409	FEMALE	Pre (<6 months since LMP AND no prior bilateral ovariectomy AND not on estrogen replacement)	WHITE	NOT HISPANIC OR LATINO	No	No	TUMOR FREE	Alive	1471	[Not Applicable]	[Not Available]	[Not Available]	[Not Applicable]	2006	36	Core needle biopsy	[Not Applicable]	Simple Mastectomy	[Not Available]	Negative	[Not Available]	[Not Applicable]	[Not Available]	Sentinel node biopsy alone	[Not Available]	YES	[Not Available]	17	0	0	6th	T2	N0 (i-)	M0	Stage IIA	[Not Available]	[Not Available]	Negative	<10%	[Not Available]	[Not Available]	[Not Available]	[Not Available]	Negative
TCGA-BH-A0B5	9da462b0-93c2-4305-89f6-7199a30399a7	02/08/2011	NO	YES	-14920	FEMALE	Pre (<6 months since LMP AND no prior bilateral ovariectomy AND not on estrogen replacement)	WHITE	NOT HISPANIC OR LATINO	No	No	TUMOR FREE	Alive	1471	[Not Applicable]	[Not Available]	[Not Available]	[Not Applicable]	2007	40	Fine needle aspiration biopsy	[Not Applicable]	Modified Radical Mastectomy	[Not Available]	Positive	[Not Evaluated]	[Not Applicable]	[Not Available]	[Not Available]	[Not Available]	[Not Available]	YES	24	5	[Not Available]	6th	T2	N2a	M0	Stage IIIA	[Not Available]	[Not Available]	Positive	[Not Available]	[Not Available]	[Not Available]	[Not Available]	[Not Available]	Positive
TCGA-5L-AAT0	86C6F993-327F-4525-9983-29C55625593A	15/08/2014	NO	YES	-15393	FEMALE	Post (prior bilateral ovariectomy OR >12 mo since LMP with no prior hysterectomy)	WHITE	HISPANIC OR LATINO	Yes	No	TUMOR FREE	Alive	1477	[Not Applicable]	YES	YES	[Not Applicable]	2010	42	Incisional Biopsy	[Not Applicable]	Modified Radical Mastectomy	[Not Available]	Positive	[Not Evaluated]	[Not Applicable]	[Not Available]	Axillary lymph node dissection alone	[Not Available]	NO	YES	8	0	0	7th	T2	N0	M0	Stage IIA	[Not Available]	[Not Available]	Positive	70-79%	[Not Available]	[Not Available]	[Not Available]	[Not Available]	Positive
TCGA-AR-A1AL	1f99e4d4-4e8b-4cc1-a129-227a2a82780e	15/06/2011	NO	YES	-22023	FEMALE	Post (prior bilateral ovariectomy OR >12 mo since LMP with no prior hysterectomy)	WHITE	NOT HISPANIC OR LATINO	No	No	TUMOR FREE	Alive	1485	[Not Applicable]	[Not Available]	[Not Available]	[Not Applicable]	2006	60	Core needle biopsy	[Not Applicable]	Simple Mastectomy	[Not Available]	Negative	[Not Available]	[Not Applicable]	[Not Available]	Sentinel lymph node biopsy plus axillary dissection	[Not Available]	YES	YES	15	3	[Not Available]	6th	T3	N1	M0	Stage IIIA	[Not Available]	[Not Available]	Positive	70-79%	[Not Available]	[Not Available]	[Not Available]	[Not Available]	Positive
TCGA-BH-A0BZ	4a032bad-e726-48f2-8f39-e3acc109cc91	10/08/2011	NO	YES	-21856	FEMALE	Post (prior bilateral ovariectomy OR >12 mo since LMP with no prior hysterectomy)	WHITE	NOT HISPANIC OR LATINO	No	No	TUMOR FREE	Alive	1492	[Not Applicable]	[Not Available]	[Not Available]	[Not Applicable]	2007	59	Fine needle aspiration biopsy	[Not Applicable]	Other	modified radical mastectomy with axillary dissection	Negative	[Not Available]	[Not Applicable]	[Not Available]	[Not Available]	[Not Available]	[Not Available]	YES	23	1	[Not Available]	6th	T3	N1a	M0	Stage IIIA	[Not Available]	[Not Available]	Positive	[Not Available]	[Not Available]	[Not Available]	[Not Available]	[Not Available]	Positive
TCGA-AR-A0TQ	5dc1bee9-c44d-4fdc-9ae5-83426c4d6880	07/03/2011	NO	YES	-9873	FEMALE	Pre (<6 months since LMP AND no prior bilateral ovariectomy AND not on estrogen replacement)	WHITE	NOT HISPANIC OR LATINO	No	No	TUMOR FREE	Alive	1500	[Not Applicable]	[Not Available]	[Not Available]	[Not Applicable]	2006	27	Core needle biopsy	[Not Applicable]	Simple Mastectomy	[Not Available]	Negative	[Not Available]	[Not Applicable]	[Not Available]	Axillary lymph node dissection alone	[Not Available]	NO	[Not Available]	15	2	[Not Available]	6th	T3	N1	M0	Stage IIIA	[Not Available]	[Not Available]	Positive	10-19%	[Not Available]	[Not Available]	[Not Available]	[Not Available]	Negative
[truncated: 271 more rows]
[truncated: 115 more columns]
