# Supplementary material for: Decreased Usage of Specific Scrib Exons Defines a More Malignant Phenotype of Breast Cancer With Worsened Survival
Source: eBioMedicine. 2016 May 7;8:150–8. doi: 10.1016/j.ebiom.2016.05.009 (PMC4919504; doi:10.1016/j.ebiom.2016.05.009)
Supplement: Supplementary file 4 — Supplementary material 4. [file mmc4.zip]

Archive with 1 entries (1 files):
- EBI00602-mmc4.html
